# Supplementary material for: Molecular architecture and activation of the insecticidal protein Vip3Aa from Bacillus thuringiensis
Source: Nat Commun. 2020 Aug 7;11:3974. doi: 10.1038/s41467-020-17758-5 (PMC7414852; doi:10.1038/s41467-020-17758-5)
Supplement: Supplementary file 8 — Source Data [file 41467_2020_17758_MOESM8_ESM.xlsx]

## Sheet: SuppFig1b
Supp Fig. 1b
	Resolution (1/Å)	FSC corrected	FSC Unmasked Maps	FSC Masked Maps	Phase Randomized Masked Maps
	0.001001	1	1	1	1
	0.003614	1	0.999998	1	1
	0.007229	0.999998	0.999982	0.999998	0.999997
	0.010843	0.99999	0.999926	0.99999	0.99999
	0.014458	0.999988	0.999906	0.999988	0.999989
	0.018072	0.999976	0.999799	0.999976	0.999974
	0.021686	0.999965	0.999695	0.999965	0.99996
	0.025301	0.999951	0.999589	0.999951	0.999947
	0.028915	0.999841	0.999186	0.999841	0.999839
	0.032529	0.999636	0.998292	0.999636	0.999633
	0.036144	0.999395	0.996079	0.999395	0.999367
	0.039758	0.999066	0.993847	0.999066	0.999025
	0.043373	0.998636	0.988736	0.998636	0.998571
	0.046987	0.998661	0.988356	0.998661	0.998652
	0.050601	0.998654	0.986406	0.998654	0.998633
	0.054216	0.998557	0.984013	0.998557	0.998517
	0.05783	0.998395	0.982238	0.998395	0.998398
	0.061445	0.997773	0.978569	0.997773	0.997736
	0.065059	0.997551	0.977137	0.997551	0.997475
	0.068673	0.996748	0.970722	0.996748	0.996596
	0.072288	0.996142	0.970126	0.996142	0.99595
	0.075902	0.99622	0.970799	0.99622	0.996164
	0.079517	0.996513	0.972368	0.996513	0.996486
	0.083131	0.996853	0.970118	0.996853	0.996858
	0.086745	0.996648	0.966729	0.996648	0.996625
	0.09036	0.996433	0.965031	0.996433	0.996418
	0.093974	0.995616	0.963255	0.995616	0.995626
	0.097588	0.994779	0.95551	0.994779	0.994799
	0.101203	0.995155	0.952509	0.995155	0.995088
	0.104817	0.994872	0.94476	0.994872	0.994768
	0.108432	0.993027	0.932221	0.993027	0.992953
	0.112046	0.991486	0.921217	0.991486	0.991408
	0.11566	0.99073	0.90032	0.99073	0.990212
	0.119275	0.987545	0.884951	0.987545	0.986958
	0.122889	0.984293	0.867593	0.984293	0.983839
	0.126504	0.983252	0.858733	0.983252	0.981468
	0.130118	0.980596	0.837212	0.980596	0.976114
	0.133732	0.975504	0.818012	0.975504	0.95619
	0.137347	0.972297	0.79729	0.972297	0.875946
	0.140961	0.966685	0.76217	0.966685	0.558871
	0.144576	0.94949	0.742036	0.960869	0.225289
	0.14819	0.952796	0.715599	0.960091	0.154531
	0.151804	0.954326	0.728581	0.95983	0.120519
	0.155419	0.953272	0.72515	0.957334	0.086943
	0.159033	0.9523	0.707658	0.955796	0.073279
	0.162647	0.948029	0.712105	0.952115	0.078618
	0.166262	0.948387	0.688863	0.950843	0.047576
	0.169876	0.951473	0.70751	0.953117	0.033893
	0.173491	0.951662	0.708146	0.953115	0.030052
	0.177105	0.954743	0.719926	0.955952	0.026715
	0.180719	0.957661	0.742283	0.958926	0.029881
	0.184334	0.958203	0.751713	0.959202	0.023885
	0.187948	0.961059	0.760424	0.961306	0.006349
	0.191563	0.963044	0.76368	0.963106	0.001677
	0.195177	0.963075	0.764191	0.962675	-0.01082
	0.198791	0.967006	0.783882	0.966718	-0.00873
	0.202406	0.970768	0.804441	0.9703	-0.016
	0.20602	0.971567	0.811951	0.971409	-0.00553
	0.209635	0.970002	0.813038	0.970101	0.003295
	0.213249	0.969173	0.804604	0.969358	0.005994
	0.216863	0.966017	0.794891	0.966534	0.015205
	0.220478	0.963932	0.780327	0.963883	-0.00136
	0.224092	0.962158	0.78106	0.962625	0.012336
	0.227706	0.954435	0.752264	0.956436	0.043922
	0.231321	0.948989	0.71447	0.949809	0.016072
	0.234935	0.941758	0.686304	0.941433	-0.00558
	0.23855	0.93199	0.654029	0.931969	-0.000316272
	0.242164	0.925193	0.622511	0.925221	0.000371949
	0.245778	0.917957	0.603002	0.918821	0.010531
	0.249393	0.907248	0.578112	0.907257	9.42337e-05
	0.253007	0.889586	0.53359	0.887991	-0.01444
	0.256622	0.86211	0.493815	0.861127	-0.00713
	0.260236	0.838757	0.444707	0.83735	-0.00873
	0.26385	0.822194	0.41722	0.820222	-0.01109
	0.267465	0.8078	0.389673	0.806873	-0.00482
	0.271079	0.792112	0.38725	0.791905	-0.000996699
	0.274694	0.761889	0.334097	0.760402	-0.00624
	0.278308	0.737745	0.305493	0.73398	-0.01436
	0.281922	0.714062	0.254719	0.706498	-0.02645
	0.285537	0.680231	0.237545	0.672421	-0.02442
	0.289151	0.642114	0.22206	0.645451	0.009325
	0.292765	0.610007	0.189617	0.626753	0.042939
	0.29638	0.594475	0.184842	0.60155	0.017445
	0.299994	0.560442	0.174855	0.560199	-0.000552117
	0.303609	0.515325	0.137379	0.515118	-0.00042643
	0.307223	0.458657	0.145373	0.45008	-0.01584
	0.310837	0.401408	0.102463	0.401009	-0.000668026
	0.314452	0.343491	0.08769	0.350594	0.01082
	0.318066	0.309739	0.053306	0.317531	0.011288
	0.321681	0.288857	0.056812	0.293488	0.006511
	0.325295	0.251782	0.044254	0.25603	0.005676
	0.328909	0.215227	0.051519	0.209659	-0.0071
	0.332524	0.1948	0.041131	0.189339	-0.00678
	0.336138	0.164607	0.041743	0.170802	0.007415
	0.339752	0.163762	0.029213	0.164905	0.001368
	0.343367	0.150149	0.015325	0.147165	-0.00351
	0.346981	0.138409	0.024388	0.134279	-0.00479
	0.350596	0.137292	0.044494	0.115196	-0.02561
	0.35421	0.108251	-0.0057	0.088966	-0.02162
	0.357824	0.073252	0.016609	0.069731	-0.0038
	0.361439	0.046731	-0.00232	0.043325	-0.00357
	0.365053	0.022323	0.009811	0.020184	-0.00219
	0.368668	0.014871	0.009689	0.01841	0.003593
	0.372282	0.019213	-0.00944	0.028105	0.009067
	0.375896	0.020144	-0.01482	0.027422	0.007428
	0.379511	0.038519	0.005441	0.032833	-0.00591
	0.383125	0.035879	0.007674	0.025446	-0.01082
	0.38674	0.043776	-0.01031	0.032918	-0.01136
	0.390354	0.048643	-0.00299	0.036185	-0.01309
	0.393968	0.048071	-4.30012e-05	0.029295	-0.01972
	0.397583	0.046169	-0.00382	0.024932	-0.02227
	0.401197	0.032211	0.009863	0.023947	-0.00854
	0.404811	0.019399	0.00313	0.027589	0.008352
	0.408426	-0.00981	0.001851	-0.00365	0.006096
	0.41204	-0.02858	-0.00287	-0.03283	-0.00413
	0.415655	-0.0292	-0.000188748	-0.02641	0.002711
	0.419269	-0.00998	-0.00741	-0.00633	0.003615
	0.422883	-0.0155	-0.00386	-0.02454	-0.0089
	0.426498	-0.0185	-0.00597	-0.02795	-0.00927
	0.430112	0.023842	0.008018	0.017806	-0.00618
	0.433727	0.030187	-0.00818	0.024266	-0.00611
	0.437341	0.014882	0.021842	0.00837	-0.00661
	0.440955	-0.00514	-0.0128	0.003377	0.008475
	0.44457	-0.01621	-0.00762	-0.0135	0.002666
	0.448184	0.00882	-0.00775	-0.00977	-0.01876
	0.451799	0.012804	0.010442	0.001405	-0.01155
	0.455413	0.015065	-0.01126	0.011632	-0.00348
	0.459027	0.012596	0.00316	0.016651	0.004107
	0.462642	-0.00171	0.006903	-0.00371	-0.002
	0.466256	-0.01016	0.00921	-0.02519	-0.01488
	0.46987	0.000928931	-0.000602279	-0.01262	-0.01356
	0.473485	0.009366	0.000352501	0.007334	-0.00205
	0.477099	0.014868	0.010917	0.021625	0.006859

## Sheet: Fig4a
Fig. 4a
	Pore radius (Å)
	3.39929
	3.41142
	3.42648
	3.4444
	3.46501
	3.48847
	3.51475
	3.54418
	3.57593
	3.6106
	3.64784
	3.67539
	3.70369
	3.61382
	3.52447
	3.43182
	3.3408
	3.25137
	3.16377
	3.07844
	2.99519
	2.91406
	2.83528
	2.75868
	2.68474
	2.61407
	2.5464
	2.4816
	2.42006
	2.36242
	2.3082
	2.25788
	2.21165
	2.16975
	2.13229
	2.09538
	2.05158
	2.01075
	1.97357
	1.93991
	1.9101
	1.88473
	1.8634
	1.84589
	1.83254
	1.79067
	1.72406
	1.65842
	1.59584
	1.53689
	1.48183
	1.43141
	1.38452
	1.34285
	1.30516
	1.27291
	1.24541
	1.22299
	1.20588
	1.19456
	1.18861
	1.18789
	1.19269
	1.20291
	1.21841
	1.23995
	1.26615
	1.29757
	1.3339
	1.37507
	1.42066
	1.47045
	1.52439
	1.58236
	1.64355
	1.70901
	1.77777
	1.84938
	1.92392
	2.00149
	2.08155
	2.16123
	2.22693
	2.17093
	2.11869
	2.06963
	2.02495
	1.98615
	1.95104
	1.92135
	1.89664
	1.87654
	1.84933
	1.82127
	1.79722
	1.77701
	1.76102
	1.74065
	1.69982
	1.64254
	1.58908
	1.53916
	1.49343
	1.45315
	1.41615
	1.38472
	1.35808
	1.33602
	1.31896
	1.3079
	1.30099
	1.30034
	1.30477
	1.31392
	1.32829
	1.34878
	1.37378
	1.40333
	1.43766
	1.47746
	1.52076
	1.56925
	1.62121
	1.67654
	1.73559
	1.79923
	1.86616
	1.88805
	1.82599
	1.75341
	1.68444
	1.62012
	1.56029
	1.50502
	1.45487
	1.41013
	1.37114
	1.33841
	1.31157
	1.29185
	1.27818
	1.26619
	1.24498
	1.22844
	1.21691
	1.21047
	1.20909
	1.21218
	1.22036
	1.23465
	1.25395
	1.27784
	1.30596
	1.33917
	1.37668
	1.41863
	1.46457
	1.51494
	1.56914
	1.62637
	1.6871
	1.68467
	1.62908
	1.56768
	1.50912
	1.45438
	1.40352
	1.35712
	1.31499
	1.27725
	1.24365
	1.21515
	1.19144
	1.1727
	1.15885
	1.15036
	1.14639
	1.14847
	1.15574
	1.16756
	1.18449
	1.20746
	1.23533
	1.26762
	1.30413
	1.3451
	1.39037
	1.43975
	1.49286
	1.54994
	1.61059
	1.6754
	1.74233
	1.81283
	1.88618
	1.96203
	2.04021
	1.98613
	1.8976
	1.80468
	1.71372
	1.62435
	1.5368
	1.45157
	1.36894
	1.28902
	1.21197
	1.13974
	1.07022
	1.00449
	0.94228
	0.88477
	0.83186
	0.78374
	0.74063
	0.70289
	0.67061
	0.64458
	0.62383
	0.61103
	0.60295
	0.60203
	0.60737
	0.61873
	0.63632
	0.65219
	0.65737
	0.6711
	0.69398
	0.72609
	0.76619
	0.814
	0.86901
	0.93046
	0.99787
	1.07095
	1.14846
	1.2305
	1.31604
	1.40539
	1.4978
	1.59259
	1.68975
	1.78976
	1.89132
	1.8608
	1.8315
	1.77993
	1.73196
	1.6878
	1.6471
	1.61166
	1.5791
	1.55197
	1.52844
	1.50964
	1.49513
	1.4853
	1.47985
	1.48006
	1.48497
	1.49425
	1.50817
	1.52647
	1.54926
	1.57691
	1.60843
	1.64213
	1.67899
	1.72044
	1.7658
	1.81586
	1.86941
	1.92732
	1.98886
	2.05318
	1.98999
	1.89896
	1.80994
	1.72474
	1.6407
	1.55939
	1.48024
	1.40503
	1.33236
	1.26258
	1.19629
	1.13432
	1.07611
	1.02203
	0.97245
	0.92772
	0.88746
	0.85295
	0.82386
	0.80065
	0.78305
	0.77116
	0.76499
	0.76489
	0.77046
	0.77104
	0.77246
	0.7808
	0.79735
	0.82291
	0.85655
	0.89637
	0.94343
	1.00023
	1.06039
	1.12706
	1.19883
	1.27477
	1.3546
	1.43905
	1.52668
	1.61331
	1.64027
	1.63388
	1.6334
	1.63883
	1.65015
	1.66734
	1.69016
	1.71869
	1.7526
	1.79157
	1.83552
	1.88419
	1.93722
	1.99484
	2.05608
	2.0723
	2.01403
	1.93171
	1.85245
	1.77657
	1.70407
	1.63591
	1.5715
	1.51224
	1.45794
	1.40863
	1.36492
	1.31416
	1.2614
	1.21193
	1.16683
	1.12683
	1.09127
	1.06052
	1.03487
	1.01445
	0.99941
	0.99016
	0.98593
	0.9876
	0.9943
	1.00677
	1.02463
	1.04747
	1.07526
	1.10888
	1.1468
	1.18966
	1.23699
	1.28871
	1.34409
	1.40351
	1.46659
	1.53292
	1.60251
	1.67546
	1.75127
	1.82968
	1.91064
	1.86674
	1.79081
	1.71387
	1.63946
	1.56778
	1.49903
	1.43345
	1.37102
	1.3137
	1.25862
	1.20929
	1.16391
	1.12269
	1.08579
	1.05446
	1.02764
	1.0066
	0.99015
	0.98066
	0.97585
	0.97634
	0.9823
	0.99373
	1.01048
	1.03292
	1.05988
	1.08693
	1.11196
	1.14077
	1.1764
	1.21875
	1.26698
	1.32098
	1.38012
	1.44499
	1.51345
	1.58538
	1.66104
	1.74117
	1.82455
	1.87584
	1.86432
	1.77687
	1.69202
	1.6106
	1.53278
	1.4589
	1.38923
	1.32415
	1.26407
	1.20952
	1.16085
	1.1182
	1.08219
	1.05355
	1.03222
	1.00897
	0.97803
	0.95148
	0.93033
	0.91439
	0.90407
	0.89978
	0.90072
	0.90764
	0.92039
	0.9385
	0.96191
	0.99061
	1.0245
	1.06347
	1.10729
	1.15549
	1.20796
	1.26477
	1.32525
	1.38977
	1.45743
	1.52816
	1.60199
	1.67959
	1.75918
	1.83808
	1.88297
	1.81782
	1.75583
	1.69761
	1.64315
	1.59238
	1.5457
	1.50329
	1.46533
	1.43191
	1.40326
	1.37957
	1.36052
	1.34724
	1.33878
	1.33542
	1.33734
	1.34446
	1.35662
	1.37185
	1.39078
	1.40396
	1.4222
	1.44982
	1.47408
	1.49101
	1.5104
	1.53702
	1.56815
	1.60574
	1.64869
	1.69646
	1.74896
	1.76275
	1.73278
	1.66806
	1.60625
	1.54837
	1.49387
	1.4433
	1.39681
	1.35449
	1.31658
	1.28333
	1.25477
	1.23082
	1.2118
	1.19778
	1.18884
	1.1851
	1.18655
	1.19305
	1.2047
	1.22091
	1.24046
	1.25466
	1.27556
	1.30021
	1.3312
	1.36921
	1.41225
	1.4613
	1.51562
	1.57437
	1.63784
	1.70615
	1.77849
	1.85392
	1.93281
	1.93323
	1.84771
	1.75375
	1.66158
	1.57162
	1.48392
	1.39848
	1.31563
	1.23591
	1.15927
	1.08566
	1.01556
	0.94953
	0.88737
	0.82996
	0.77707
	0.7289
	0.6858
	0.64909
	0.61775
	0.59261
	0.57337
	0.56051
	0.55408
	0.55411
	0.56067
	0.57388
	0.56962
	0.57286
	0.58599
	0.60917
	0.6408
	0.68191
	0.73093
	0.78696
	0.84981
	0.91941
	0.99445
	1.0734
	1.15684
	1.24459
	1.3358
	1.43014
	1.52708
	1.62585
	1.72679
	1.82985
	1.93462
	2.03412
	2.12617
	2.12857
	2.07312
	1.98428
	1.89813
	1.81536
	1.73535
	1.65865
	1.58525
	1.51315
	1.43983
	1.36259
	1.28861
	1.21814
	1.15143
	1.0884
	1.02914
	0.97423
	0.92386
	0.87817
	0.83746
	0.80164
	0.77143
	0.7473
	0.72881
	0.71631
	0.70987
	0.70967
	0.71559
	0.72797
	0.74603
	0.7693
	0.79827
	0.83347
	0.87397
	0.91952
	0.96969
	1.02421
	1.08305
	1.1463
	1.21338
	1.28396
	1.35768
	1.43455
	1.51425
	1.59599
	1.64519
	1.59706
	1.55285
	1.51305
	1.47742
	1.44609
	1.41927
	1.39653
	1.37849
	1.36582
	1.35791
	1.35451
	1.35594
	1.36274
	1.37444
	1.3904
	1.41104
	1.43663
	1.46658
	1.50098
	1.53949
	1.58229
	1.62901
	1.67949
	1.73357
	1.79028
	1.85029
	1.91462
	1.98207
	2.05229
	2.12593
	2.20158
	2.27918
	2.35922
	2.44145
	2.49546
	2.53128
	2.42501
	2.32305
	2.2213
	2.1191
	2.02067
	1.92263
	1.82718
	1.73412
	1.64375
	1.5558
	1.47222
	1.39054
	1.31337
	1.24059
	1.173
	1.11066
	1.05378
	1.00318
	0.94243
	0.88489
	0.82855
	0.77695
	0.73082
	0.68996
	0.65399
	0.62377
	0.60039
	0.58321
	0.57157
	0.56603
	0.56847
	0.57725
	0.59191
	0.61274
	0.63971
	0.67228
	0.71075
	0.75467
	0.80392
	0.8579
	0.91655
	0.97951
	1.0465
	1.11694
	1.19096
	1.26741
	1.34818
	1.43146
	1.51786
	1.60609
	1.69696
	1.78918
	1.88351
	1.97959
	1.98303
	1.95428
	1.90992
	1.86917
	1.83299
	1.80084
	1.77221
	1.7481
	1.72725
	1.71048
	1.69487
	1.6834
	1.67136
	1.66241
	1.65735
	1.65685
	1.6531
	1.6516
	1.65614
	1.66622
	1.682
	1.70349
	1.7306
	1.76314
	1.80084
	1.84357
	1.89071
	1.94242
	1.99891
	2.05948
	2.08944
	2.12419
	2.09337
	2.05645
	2.022
	1.99247
	1.90861
	1.82804
	1.72638
	1.62676
	1.52858
	1.43285
	1.33995
	1.25021
	1.16378
	1.08131
	1.00477
	0.93203
	0.86508
	0.80431
	0.75047
	0.70369
	0.66494
	0.63443
	0.61378
	0.60264
	0.58085
	0.56251
	0.54831
	0.53869
	0.53705
	0.54191
	0.55266
	0.56982
	0.59344
	0.623
	0.65799
	0.69865
	0.74561
	0.79769
	0.8541
	0.9145
	0.97949
	1.0479
	1.12155
	1.19837
	1.27741
	1.35937
	1.44437
	1.53186
	1.61804
	1.62321
	1.61328
	1.60766
	1.60681
	1.6103
	1.61842
	1.63102
	1.648
	1.66878
	1.6947
	1.72481
	1.75857
	1.7963
	1.83808
	1.88357
	1.93255
	1.98498
	2.041
	2.10018
	2.16199
	2.22663
	2.19865
	2.10631
	2.00922
	1.91361
	1.81977
	1.72783
	1.63758
	1.54953
	1.46543
	1.38224
	1.30263
	1.22604
	1.15286
	1.08237
	1.01613
	0.95319
	0.89541
	0.84146
	0.79375
	0.74965
	0.71189
	0.67955
	0.65266
	0.63157
	0.61696
	0.60863
	0.60678
	0.61095
	0.61328
	0.61682
	0.62883
	0.65026
	0.68134
	0.72098
	0.76729
	0.82103
	0.77768
	0.7288
	0.68314
	0.64518
	0.61538
	0.59309
	0.58165
	0.5792
	0.5874
	0.60531
	0.63215
	0.66567
	0.68713
	0.71457
	0.74753
	0.78568
	0.82868
	0.8764
	0.93017
	0.98843
	1.05052
	1.11658
	1.18613
	1.25916
	1.33542
	1.4147
	1.41159
	1.39835
	1.35315
	1.31221
	1.27563
	1.24362
	1.21609
	1.19345
	1.17199
	1.15449
	1.10586
	1.06162
	1.0183
	0.98021
	0.9485
	0.92249
	0.90155
	0.88637
	0.87807
	0.87593
	0.87947
	0.88916
	0.90536
	0.92693
	0.95512
	0.9887
	1.02755
	1.07155
	1.12016
	1.17347
	1.23175
	1.2942
	1.36017
	1.42981
	1.50328
	1.57948
	1.65908
	1.74141
	1.82602
	1.91278
	2.00249
	2.09342
	2.18706
	2.28186
	2.37833
	2.47633
	2.57596
	2.67691
	2.77903
	2.88225
	2.98662
	3.09173
	3.19778
	3.30471
	3.41314
	3.52207
	3.63157
	3.74149
	3.85226
	3.96339
	4.07553
	4.18796
	4.30073
	4.41398
	4.52796
	4.64236
	4.75689
	4.87183

## Sheet: SuppFig1c
Supp Fig. 1b
	Resolution (1/Å)	FSC map-to-model
	0.024522	0.872162
	0.0296894	0.871025
	0.0336516	0.870755
	0.0365294	0.870911
	0.0393098	0.87109
	0.041585	0.872256
	0.0434935	0.872673
	0.0455935	0.873432
	0.0473581	0.873709
	0.0487979	0.873736
	0.05041	0.873041
	0.0518682	0.871918
	0.0533588	0.871997
	0.0545403	0.871009
	0.055686	0.870988
	0.0569398	0.869563
	0.0580372	0.868293
	0.0593335	0.867781
	0.0603241	0.867042
	0.0611776	0.866188
	0.0622789	0.866885
	0.0631478	0.866257
	0.0640824	0.865462
	0.0651072	0.865046
	0.0659941	0.86453
	0.0668361	0.864309
	0.0677093	0.864151
	0.0683081	0.863428
	0.0690423	0.862827
	0.0700825	0.862021
	0.0708526	0.862101
	0.0715104	0.863059
	0.0722086	0.86281
	0.0729332	0.860735
	0.0736513	0.858684
	0.0743962	0.858246
	0.0751142	0.858113
	0.075693	0.857521
	0.0762213	0.856681
	0.0768687	0.856684
	0.0776058	0.856654
	0.0782136	0.855595
	0.0788218	0.853908
	0.0795975	0.85226
	0.0801435	0.851329
	0.0806119	0.850337
	0.0811567	0.846641
	0.0817288	0.844839
	0.0822465	0.842373
	0.0827659	0.840212
	0.0834157	0.839731
	0.083984	0.840807
	0.0844919	0.840012
	0.0850421	0.839997
	0.0855681	0.837439
	0.0860843	0.835729
	0.0865234	0.83353
	0.087033	0.829146
	0.0875369	0.826214
	0.0881225	0.825023
	0.0885482	0.823045
	0.0889667	0.821113
	0.0893779	0.818688
	0.0898295	0.817221
	0.0903462	0.816723
	0.0907886	0.815094
	0.0913331	0.813542
	0.0918649	0.81275
	0.0923228	0.810138
	0.092675	0.808037
	0.0931008	0.80726
	0.0935341	0.805985
	0.0939443	0.805428
	0.0943474	0.804925
	0.094673	0.804256
	0.0951843	0.801664
	0.095683	0.80072
	0.096031	0.798915
	0.0963992	0.797929
	0.0967963	0.797221
	0.0972105	0.794959
	0.0976334	0.793249
	0.0980298	0.793195
	0.0984404	0.791165
	0.0989004	0.789513
	0.0992437	0.787994
	0.0995898	0.786054
	0.0999446	0.786035
	0.100351	0.783479
	0.100721	0.781999
	0.101054	0.780448
	0.101439	0.778726
	0.101732	0.776532
	0.102136	0.773937
	0.102537	0.773212
	0.10288	0.771615
	0.103234	0.771392
	0.103573	0.77027
	0.103953	0.769953
	0.104301	0.768563
	0.104616	0.767238
	0.104959	0.763929
	0.105347	0.7627
	0.105664	0.761872
	0.105993	0.759968
	0.106343	0.759391
	0.106655	0.756528
	0.107014	0.755424
	0.107373	0.752082
	0.107679	0.750899
	0.107981	0.74797
	0.108266	0.745816
	0.10857	0.744783
	0.108911	0.743366
	0.109279	0.741753
	0.109618	0.741014
	0.109876	0.740818
	0.110114	0.737898
	0.110391	0.735453
	0.110728	0.732539
	0.110994	0.730212
	0.111353	0.726478
	0.11176	0.724028
	0.112109	0.722238
	0.112404	0.720053
	0.112704	0.718802
	0.112991	0.715554
	0.113277	0.712858
	0.113564	0.711575
	0.113825	0.708511
	0.114083	0.70745
	0.114312	0.705515
	0.1146	0.702113
	0.114867	0.700912
	0.115133	0.699182
	0.115454	0.697805
	0.115701	0.695547
	0.116012	0.692407
	0.116359	0.690153
	0.116705	0.688078
	0.116939	0.686192
	0.117216	0.682712
	0.117476	0.679716
	0.117751	0.677542
	0.118048	0.677218
	0.118267	0.673598
	0.118494	0.672232
	0.118768	0.672747
	0.119065	0.669828
	0.119337	0.667782
	0.119626	0.665715
	0.119903	0.663077
	0.120162	0.661218
	0.120357	0.659806
	0.120639	0.657473
	0.120883	0.656659
	0.121152	0.654567
	0.121481	0.653043
	0.121707	0.654929
	0.121927	0.653241
	0.122168	0.650809
	0.122383	0.650753
	0.122622	0.650038
	0.122896	0.649391
	0.123108	0.648769
	0.123336	0.647524
	0.12367	0.648154
	0.12395	0.646713
	0.124152	0.644338
	0.124429	0.643355
	0.12471	0.642053
	0.124942	0.641512
	0.125104	0.642859
	0.125397	0.640834
	0.125632	0.640282
	0.125872	0.63773
	0.126093	0.639519
	0.126351	0.638304
	0.126575	0.639328
	0.126824	0.638009
	0.12705	0.636397
	0.127321	0.637348
	0.127525	0.637588
	0.127717	0.635914
	0.127912	0.637788
	0.128123	0.635521
	0.128356	0.636224
	0.128585	0.635947
	0.12878	0.635071
	0.129083	0.635552
	0.129351	0.636603
	0.129547	0.636812
	0.12977	0.635982
	0.13	0.636345
	0.130239	0.637896
	0.130476	0.637587
	0.130695	0.638371
	0.130902	0.637633
	0.131117	0.637464
	0.131319	0.636164
	0.131522	0.635729
	0.131722	0.635844
	0.131985	0.63788
	0.1322	0.638719
	0.132372	0.637437
	0.132618	0.637286
	0.132788	0.635836
	0.133006	0.636362
	0.133282	0.635956
	0.133537	0.635293
	0.133732	0.633551
	0.133919	0.634701
	0.134098	0.635575
	0.134301	0.633751
	0.134518	0.633132
	0.13476	0.632717
	0.134948	0.631313
	0.135139	0.628665
	0.135357	0.633106
	0.135547	0.632314
	0.13574	0.632327
	0.135941	0.632092
	0.136131	0.632294
	0.136309	0.632012
	0.136471	0.630533
	0.136677	0.630514
	0.136913	0.629722
	0.137178	0.629821
	0.137455	0.629093
	0.137617	0.629454
	0.137839	0.63089
	0.138004	0.631399
	0.138183	0.630928
	0.138364	0.631867
	0.138569	0.631668
	0.138722	0.631984
	0.138906	0.63185
	0.139099	0.629068
	0.139335	0.629733
	0.139593	0.62921
	0.139788	0.628398
	0.139954	0.627529
	0.140125	0.626844
	0.140294	0.625907
	0.140502	0.626166
	0.14069	0.625362
	0.140887	0.626713
	0.141061	0.623599
	0.141255	0.622674
	0.141456	0.621566
	0.141641	0.621686
	0.141841	0.621289
	0.142001	0.622214
	0.142188	0.621702
	0.142398	0.621998
	0.142553	0.620937
	0.142716	0.62022
	0.142887	0.620607
	0.14307	0.620057
	0.143245	0.618322
	0.143367	0.618196
	0.143632	0.619545
	0.143826	0.61945
	0.143997	0.618243
	0.144183	0.619135
	0.144368	0.617573
	0.144602	0.617764
	0.144787	0.617226
	0.144981	0.617595
	0.145171	0.617274
	0.14537	0.619407
	0.145541	0.619054
	0.145723	0.618375
	0.145895	0.616379
	0.14608	0.616121
	0.146207	0.614548
	0.146329	0.614093
	0.146463	0.612343
	0.146667	0.613088
	0.14689	0.610673
	0.147068	0.610958
	0.147229	0.613725
	0.147404	0.614075
	0.147562	0.612625
	0.147728	0.612238
	0.147901	0.610329
	0.148067	0.612872
	0.148252	0.612004
	0.148403	0.611191
	0.148539	0.611044
	0.148728	0.611019
	0.148896	0.609428
	0.14908	0.609006
	0.149277	0.609687
	0.149443	0.611215
	0.149621	0.61206
	0.149804	0.612871
	0.149985	0.612063
	0.150164	0.612335
	0.150303	0.612858
	0.150495	0.613562
	0.15063	0.61419
	0.150801	0.61428
	0.150963	0.614763
	0.151134	0.614089
	0.151317	0.613863
	0.151503	0.614683
	0.151634	0.617123
	0.151803	0.615944
	0.151976	0.617892
	0.152113	0.6184
	0.152253	0.62183
	0.152381	0.622004
	0.152586	0.621252
	0.152752	0.622657
	0.152899	0.622472
	0.153041	0.622892
	0.153217	0.625648
	0.153398	0.627472
	0.153531	0.623867
	0.153688	0.6239
	0.153864	0.624542
	0.154035	0.624007
	0.154213	0.624181
	0.154392	0.625853
	0.154529	0.627255
	0.154678	0.628199
	0.154861	0.628246
	0.155021	0.630887
	0.155163	0.631465
	0.155314	0.632728
	0.155459	0.631451
	0.155581	0.631224
	0.155737	0.630645
	0.15589	0.632355
	0.156079	0.632679
	0.156237	0.632831
	0.156372	0.633836
	0.156534	0.638115
	0.156684	0.637967
	0.156812	0.637676
	0.156951	0.637112
	0.157075	0.635895
	0.157244	0.636837
	0.157401	0.638412
	0.15757	0.63889
	0.157764	0.638509
	0.157933	0.637159
	0.158067	0.637435
	0.158225	0.637327
	0.15837	0.639097
	0.158504	0.638246
	0.158659	0.640534
	0.158837	0.641004
	0.159014	0.641513
	0.159182	0.641192
	0.159334	0.642656
	0.159488	0.643098
	0.159616	0.642483
	0.159746	0.64242
	0.159866	0.640203
	0.159986	0.642517
	0.160103	0.64224
	0.16022	0.639497
	0.160385	0.64051
	0.160567	0.639554
	0.160725	0.638349
	0.160868	0.637808
	0.160992	0.636124
	0.16113	0.635636
	0.16131	0.635842
	0.161424	0.633829
	0.161564	0.634726
	0.161698	0.635235
	0.161845	0.634444
	0.161997	0.635667
	0.162171	0.635705
	0.162307	0.636624
	0.162449	0.636455
	0.162617	0.635257
	0.162781	0.636013
	0.162932	0.6371
	0.163063	0.63538
	0.163177	0.634008
	0.163333	0.633699
	0.163474	0.634055
	0.163593	0.635247
	0.163742	0.632344
	0.163875	0.632147
	0.164009	0.633155
	0.16414	0.631417
	0.164277	0.633373
	0.164419	0.635615
	0.164553	0.637201
	0.164704	0.639124
	0.164851	0.638196
	0.165021	0.639516
	0.165103	0.63913
	0.165225	0.639141
	0.16537	0.639189
	0.16552	0.640622
	0.165685	0.641633
	0.165788	0.642033
	0.165947	0.642908
	0.16611	0.641232
	0.166239	0.640686
	0.166372	0.64278
	0.166546	0.643046
	0.16667	0.642408
	0.166803	0.645918
	0.16693	0.646194
	0.167053	0.646697
	0.167191	0.644123
	0.167332	0.643747
	0.167451	0.645096
	0.167586	0.645456
	0.167719	0.647215
	0.167837	0.647542
	0.167978	0.645127
	0.168108	0.644822
	0.168247	0.644901
	0.168363	0.646905
	0.168504	0.647579
	0.168632	0.649749
	0.168773	0.651433
	0.16889	0.652742
	0.169012	0.65494
	0.169135	0.656415
	0.169282	0.657632
	0.169422	0.65624
	0.169569	0.658106
	0.169709	0.658519
	0.169813	0.661193
	0.16993	0.662314
	0.170064	0.664567
	0.170183	0.663481
	0.170312	0.66398
	0.170448	0.66448
	0.170619	0.66274
	0.170775	0.660679
	0.170892	0.660809
	0.171002	0.660995
	0.171114	0.663514
	0.171242	0.665172
	0.171383	0.666482
	0.171505	0.665619
	0.171608	0.669326
	0.171771	0.669668
	0.171922	0.670513
	0.172033	0.670664
	0.172156	0.672228
	0.172288	0.672715
	0.172394	0.67448
	0.172522	0.67333
	0.172684	0.673219
	0.172801	0.673087
	0.172967	0.673917
	0.173098	0.673578
	0.173221	0.674006
	0.173348	0.674037
	0.173444	0.675225
	0.173545	0.676877
	0.173636	0.677855
	0.17376	0.677842
	0.173901	0.679972
	0.174023	0.680916
	0.174136	0.681683
	0.174251	0.684538
	0.174392	0.683488
	0.174522	0.682832
	0.174651	0.683155
	0.174748	0.683903
	0.174867	0.684488
	0.175012	0.683267
	0.175159	0.682763
	0.17527	0.683231
	0.175368	0.681546
	0.175477	0.68176
	0.175585	0.682366
	0.175704	0.682456
	0.175824	0.682104
	0.175973	0.682062
	0.176099	0.680407
	0.176238	0.680092
	0.176367	0.680161
	0.176488	0.681439
	0.176624	0.683336
	0.176744	0.683682
	0.176882	0.686386
	0.177005	0.688342
	0.177126	0.689778
	0.177228	0.692981
	0.177329	0.692917
	0.177455	0.693604
	0.177579	0.693551
	0.177681	0.69371
	0.177818	0.694889
	0.177936	0.695173
	0.178052	0.697364
	0.178156	0.698591
	0.178281	0.698997
	0.178404	0.697591
	0.178525	0.697774
	0.178654	0.698898
	0.178762	0.700659
	0.178877	0.703026
	0.17898	0.705119
	0.179084	0.705717
	0.179219	0.706945
	0.179366	0.707378
	0.179502	0.706522
	0.179612	0.706203
	0.179723	0.707762
	0.179829	0.710463
	0.179933	0.71258
	0.180048	0.712705
	0.180163	0.714832
	0.180309	0.713972
	0.180426	0.715798
	0.180506	0.716408
	0.180606	0.718481
	0.180722	0.719446
	0.180844	0.720471
	0.180951	0.721037
	0.181047	0.721012
	0.18119	0.722877
	0.181303	0.722981
	0.181394	0.722412
	0.181508	0.722298
	0.181603	0.72299
	0.181705	0.727158
	0.181839	0.728335
	0.18195	0.728581
	0.182097	0.729874
	0.182208	0.730305
	0.182327	0.731028
	0.18246	0.731485
	0.182578	0.730802
	0.182703	0.731065
	0.182814	0.732739
	0.182942	0.734389
	0.183033	0.734781
	0.183134	0.736398
	0.183235	0.736214
	0.183355	0.73572
	0.183454	0.734686
	0.183573	0.736418
	0.183716	0.734125
	0.183835	0.73664
	0.183951	0.737047
	0.184049	0.738483
	0.184143	0.738408
	0.184267	0.737348
	0.184385	0.73675
	0.184512	0.738051
	0.184622	0.738134
	0.184715	0.73909
	0.184815	0.738631
	0.184924	0.738461
	0.185023	0.740413
	0.185118	0.740367
	0.185219	0.738874
	0.185317	0.739722
	0.185417	0.738652
	0.185512	0.738429
	0.185638	0.738952
	0.185739	0.738208
	0.185839	0.735722
	0.185936	0.734833
	0.186047	0.735349
	0.1862	0.735686
	0.186314	0.73393
	0.186417	0.732812
	0.186525	0.733378
	0.186648	0.733685
	0.186763	0.733559
	0.186881	0.733392
	0.187022	0.733144
	0.187161	0.733236
	0.187249	0.732183
	0.187352	0.732263
	0.18747	0.7336
	0.187571	0.734778
	0.187664	0.736061
	0.187764	0.737393
	0.187871	0.738056
	0.187978	0.73779
	0.188063	0.736993
	0.188138	0.736843
	0.188226	0.73653
	0.188336	0.736071
	0.188462	0.73626
	0.188572	0.736451
	0.188687	0.736929
	0.188795	0.736002
	0.188889	0.737125
	0.189007	0.736785
	0.189133	0.73697
	0.189213	0.735588
	0.189312	0.734234
	0.189401	0.73452
	0.189494	0.735211
	0.18961	0.73612
	0.189714	0.736274
	0.189795	0.737948
	0.189903	0.736439
	0.190015	0.736373
	0.190125	0.736664
	0.190223	0.735587
	0.190336	0.736074
	0.190476	0.736957
	0.190583	0.73814
	0.190676	0.738466
	0.190771	0.739072
	0.190889	0.738793
	0.191	0.736532
	0.191108	0.736756
	0.191204	0.734623
	0.191302	0.735003
	0.191411	0.734747
	0.191523	0.73547
	0.191628	0.736295
	0.19174	0.738515
	0.191843	0.73795
	0.191914	0.736483
	0.192007	0.736816
	0.192125	0.734544
	0.192244	0.733114
	0.192353	0.731888
	0.192442	0.732567
	0.192524	0.732368
	0.19263	0.729835
	0.192723	0.730833
	0.192841	0.730194
	0.192923	0.729186
	0.19303	0.729576
	0.193122	0.729144
	0.193228	0.729059
	0.193345	0.729858
	0.193446	0.730151
	0.193535	0.730233
	0.193648	0.729333
	0.193741	0.731209
	0.193843	0.731814
	0.19395	0.732503
	0.194053	0.733143
	0.194139	0.733499
	0.194241	0.734148
	0.194344	0.733553
	0.194454	0.733579
	0.194541	0.734241
	0.194619	0.735495
	0.194721	0.734443
	0.194801	0.736095
	0.194895	0.73652
	0.194999	0.736309
	0.195111	0.738708
	0.195198	0.738198
	0.195306	0.738709
	0.195402	0.738785
	0.19551	0.736745
	0.195618	0.738056
	0.195712	0.739249
	0.195798	0.740547
	0.195917	0.740304
	0.196018	0.742294
	0.196122	0.742534
	0.196217	0.742161
	0.196319	0.743734
	0.196418	0.743379
	0.196515	0.743793
	0.196614	0.745456
	0.1967	0.747544
	0.196816	0.748331
	0.196908	0.748196
	0.197005	0.748896
	0.197099	0.749134
	0.197173	0.749167
	0.197268	0.750506
	0.1974	0.750872
	0.197497	0.752627
	0.197594	0.75407
	0.1977	0.754646
	0.197808	0.754702
	0.197882	0.754772
	0.197963	0.754231
	0.198068	0.754196
	0.198169	0.755805
	0.198263	0.75721
	0.198355	0.757086
	0.198441	0.758013
	0.198516	0.759125
	0.198589	0.759062
	0.19867	0.75985
	0.198759	0.760261
	0.19887	0.761317
	0.198967	0.761208
	0.199095	0.762491
	0.199216	0.762486
	0.1993	0.763685
	0.199404	0.765896
	0.199532	0.766653
	0.199612	0.768059
	0.199693	0.769802
	0.19978	0.770907
	0.199864	0.77006
	0.199951	0.771517
	0.200052	0.771454
	0.200139	0.772499
	0.200231	0.773415
	0.200312	0.774673
	0.200409	0.773963
	0.200518	0.774082
	0.200637	0.77421
	0.200735	0.774004
	0.200825	0.773763
	0.200914	0.776065
	0.201017	0.776557
	0.201109	0.778734
	0.201206	0.779277
	0.201292	0.779893
	0.201385	0.779711
	0.201471	0.778549
	0.201539	0.776976
	0.201651	0.776792
	0.201738	0.777752
	0.201837	0.778879
	0.201928	0.780237
	0.202029	0.781675
	0.20212	0.783062
	0.202194	0.783309
	0.202274	0.78413
	0.202372	0.783801
	0.202452	0.783701
	0.202534	0.785605
	0.202627	0.786117
	0.202711	0.786576
	0.202802	0.786558
	0.202908	0.788131
	0.202993	0.788664
	0.20308	0.788788
	0.203158	0.789662
	0.203232	0.790623
	0.203321	0.789067
	0.203422	0.789148
	0.203508	0.788285
	0.203626	0.787795
	0.203749	0.788477
	0.203848	0.788554
	0.203947	0.789825
	0.204038	0.788816
	0.204139	0.789463
	0.204212	0.789226
	0.204292	0.79021
	0.204403	0.7898
	0.204508	0.789968
	0.204607	0.791271
	0.204673	0.789912
	0.204762	0.789312
	0.204844	0.788308
	0.204958	0.789118
	0.205054	0.790798
	0.205132	0.791179
	0.205215	0.79159
	0.205292	0.79103
	0.205391	0.791218
	0.205467	0.78928
	0.205572	0.788406
	0.205659	0.788625
	0.20575	0.789262
	0.205837	0.790648
	0.205929	0.790352
	0.206035	0.789591
	0.206124	0.78933
	0.206185	0.789386
	0.206257	0.789552
	0.206348	0.790967
	0.206422	0.791455
	0.206509	0.792292
	0.206605	0.791845
	0.206684	0.791834
	0.206762	0.791559
	0.206852	0.79136
	0.206925	0.791109
	0.207019	0.790885
	0.207123	0.791794
	0.207214	0.792546
	0.207288	0.793478
	0.207383	0.794015
	0.20747	0.793769
	0.207555	0.79355
	0.207643	0.794335
	0.207747	0.793304
	0.207858	0.796493
	0.207937	0.797345
	0.208017	0.798418
	0.208095	0.797995
	0.208187	0.798689
	0.208267	0.799125
	0.208374	0.799674
	0.208453	0.800342
	0.208539	0.798399
	0.208611	0.798278
	0.208698	0.797722
	0.208767	0.79672
	0.208867	0.797147
	0.208967	0.798782
	0.209033	0.799339
	0.209122	0.800114
	0.20922	0.799794
	0.2093	0.799698
	0.209406	0.799568
	0.209493	0.801346
	0.209592	0.80035
	0.209684	0.800176
	0.209771	0.800084
	0.20986	0.799299
	0.20995	0.799216
	0.210017	0.798534
	0.210098	0.797966
	0.210171	0.798415
	0.210247	0.798175
	0.210332	0.798227
	0.210402	0.797968
	0.210502	0.797744
	0.210622	0.797132
	0.210706	0.797164
	0.21081	0.796495
	0.210892	0.796226
	0.210956	0.795693
	0.211019	0.795981
	0.211089	0.796626
	0.211167	0.796866
	0.21125	0.798477
	0.211339	0.798317
	0.211413	0.797171
	0.211498	0.796969
	0.211588	0.796181
	0.211665	0.797416
	0.211775	0.796889
	0.211863	0.796816
	0.211952	0.796356
	0.212047	0.795932
	0.212139	0.795721
	0.212218	0.796049
	0.212308	0.796449
	0.21239	0.796598
	0.212466	0.797645
	0.212538	0.797916
	0.212615	0.799234
	0.2127	0.799959
	0.212792	0.799682
	0.212871	0.799839
	0.212955	0.801089
	0.213035	0.799706
	0.213106	0.799063
	0.21318	0.801028
	0.213258	0.799941
	0.213343	0.800141
	0.213427	0.800321
	0.213509	0.800934
	0.21361	0.799825
	0.213705	0.799004
	0.213778	0.798208
	0.21386	0.798863
	0.213928	0.799311
	0.214003	0.799198
	0.214072	0.799791
	0.214154	0.799895
	0.214226	0.800384
	0.214331	0.800393
	0.214419	0.798723
	0.214501	0.798442
	0.214583	0.798351
	0.214662	0.798509
	0.214753	0.798729
	0.214875	0.799142
	0.214943	0.7974
	0.215017	0.796389
	0.215109	0.795311
	0.21519	0.796294
	0.215269	0.796051
	0.215345	0.795613
	0.215415	0.795727
	0.215501	0.795966
	0.215585	0.796033
	0.215669	0.795775
	0.215747	0.795308
	0.215816	0.794719
	0.215902	0.79356
	0.216009	0.793253
	0.2161	0.794543
	0.21616	0.794557
	0.216225	0.795489
	0.216299	0.792995
	0.216381	0.791392
	0.216451	0.789993
	0.216525	0.790949
	0.216625	0.790281
	0.216698	0.790185
	0.216786	0.790246
	0.216847	0.791274
	0.216937	0.791829
	0.217027	0.794153
	0.217103	0.794381
	0.217188	0.794731
	0.217276	0.794803
	0.217344	0.79422
	0.217426	0.792922
	0.217512	0.792655
	0.217604	0.79209
	0.217683	0.792549
	0.217744	0.790901
	0.217808	0.789565
	0.217884	0.790859
	0.217951	0.790694
	0.218025	0.791719
	0.218107	0.792598
	0.218183	0.792475
	0.218278	0.792213
	0.218354	0.791966
	0.218431	0.791396
	0.2185	0.7914
	0.218582	0.791918
	0.218678	0.791572
	0.218763	0.792388
	0.218835	0.792384
	0.218904	0.792778
	0.218992	0.793022
	0.219081	0.792851
	0.219181	0.793709
	0.219266	0.79427
	0.219341	0.792998
	0.219406	0.793396
	0.219491	0.792188
	0.219569	0.791917
	0.219659	0.79234
	0.219749	0.792625
	0.219811	0.794286
	0.219888	0.793917
	0.219959	0.793988
	0.220028	0.794818
	0.220104	0.795737
	0.220193	0.797483
	0.22026	0.797815
	0.22033	0.800167
	0.220401	0.799436
	0.220476	0.8002
	0.220555	0.800486
	0.220612	0.800967
	0.220691	0.799999
	0.220795	0.799137
	0.220878	0.799174
	0.220968	0.799756
	0.221037	0.797791
	0.221107	0.798079
	0.221186	0.799147
	0.221277	0.797402
	0.221365	0.797341
	0.22144	0.797783
	0.221508	0.798068
	0.221579	0.79799
	0.221661	0.797938
	0.221741	0.798709
	0.221824	0.799655
	0.221898	0.798568
	0.221961	0.797619
	0.222016	0.797038
	0.222089	0.796039
	0.22217	0.795606
	0.222245	0.794759
	0.222325	0.793852
	0.222398	0.794171
	0.222479	0.793101
	0.222546	0.793118
	0.222626	0.792538
	0.222693	0.792206
	0.222769	0.79159
	0.222836	0.79127
	0.222908	0.791671
	0.222995	0.793429
	0.223076	0.793382
	0.223152	0.79484
	0.223228	0.794438
	0.223301	0.793872
	0.223396	0.792709
	0.223485	0.79221
	0.223554	0.791461
	0.223633	0.790936
	0.223704	0.791837
	0.223764	0.792623
	0.223833	0.794451
	0.223902	0.793755
	0.223967	0.792891
	0.224045	0.793583
	0.224116	0.79387
	0.224196	0.793749
	0.224289	0.793781
	0.224374	0.792148
	0.224451	0.793149
	0.224526	0.792542
	0.224605	0.794378
	0.224684	0.792993
	0.224744	0.793309
	0.22483	0.791724
	0.224897	0.791342
	0.224974	0.790547
	0.22503	0.789854
	0.225104	0.789607
	0.225204	0.790034
	0.225282	0.789462
	0.225366	0.788481
	0.225439	0.788157
	0.22551	0.788841
	0.22556	0.788696
	0.225625	0.788019
	0.225712	0.788633
	0.225799	0.788179
	0.225864	0.787889
	0.225945	0.787443
	0.226014	0.787034
	0.226091	0.78603
	0.226171	0.784914
	0.22625	0.784182
	0.226329	0.78291
	0.226384	0.782874
	0.226464	0.781422
	0.226533	0.781926
	0.226609	0.781777
	0.226687	0.781849
	0.226754	0.782092
	0.226832	0.782333
	0.226912	0.783849
	0.226989	0.784759
	0.227057	0.784326
	0.227132	0.784855
	0.227204	0.786237
	0.227265	0.786801
	0.227327	0.787455
	0.227376	0.787636
	0.227457	0.787426
	0.227547	0.787259
	0.227611	0.787795
	0.227677	0.788792
	0.227752	0.788695
	0.2278	0.788638
	0.227859	0.786509
	0.227953	0.786744
	0.228019	0.785745
	0.228092	0.78862
	0.228173	0.78772
	0.228236	0.786815
	0.228282	0.7878
	0.22836	0.787467
	0.228435	0.786578
	0.2285	0.787448
	0.228578	0.787036
	0.228651	0.786308
	0.228724	0.78664
	0.228803	0.786719
	0.22888	0.785058
	0.228995	0.784468
	0.229084	0.783985
	0.229147	0.783784
	0.229224	0.782288
	0.229304	0.781376
	0.229381	0.781158
	0.229471	0.780606
	0.229555	0.780474
	0.229621	0.779884
	0.229699	0.780775
	0.229773	0.779271
	0.229825	0.778101
	0.229886	0.779311
	0.229956	0.779304
	0.230019	0.778782
	0.230085	0.777744
	0.230152	0.778019
	0.230235	0.777455
	0.230302	0.777158
	0.230356	0.775856
	0.230414	0.773468
	0.230471	0.771501
	0.230553	0.768966
	0.23063	0.768956
	0.230707	0.767452
	0.230784	0.768054
	0.230845	0.768423
	0.230905	0.769424
	0.230969	0.769591
	0.23104	0.767771
	0.231105	0.76808
	0.231176	0.764698
	0.231239	0.765523
	0.231316	0.76602
	0.231382	0.765984
	0.231446	0.766008
	0.231532	0.766946
	0.23161	0.767446
	0.231692	0.768209
	0.231752	0.766688
	0.231814	0.767548
	0.231872	0.765725
	0.231936	0.764731
	0.232007	0.766349
	0.232082	0.764634
	0.232172	0.764537
	0.232249	0.765468
	0.232303	0.765599
	0.232369	0.763778
	0.232458	0.762635
	0.232534	0.763451
	0.232609	0.763975
	0.232664	0.763404
	0.232732	0.762609
	0.232808	0.763731
	0.232881	0.762704
	0.232951	0.76243
	0.233013	0.7617
	0.233081	0.762203
	0.233153	0.761631
	0.233234	0.762329
	0.233311	0.763223
	0.233381	0.764226
	0.23344	0.764951
	0.233519	0.766264
	0.233595	0.767636
	0.233669	0.768391
	0.233729	0.767938
	0.233792	0.767033
	0.23388	0.767701
	0.233949	0.766929
	0.234014	0.766321
	0.234082	0.764062
	0.234154	0.764008
	0.234216	0.763182
	0.23427	0.763433
	0.234325	0.76195
	0.23438	0.761437
	0.23443	0.760891
	0.23451	0.7599
	0.234569	0.761121
	0.234629	0.761852
	0.234706	0.760008
	0.23481	0.759673
	0.234866	0.757559
	0.234938	0.758887
	0.235016	0.758525
	0.23508	0.758999
	0.235146	0.759346
	0.235209	0.755259
	0.235279	0.754863
	0.235354	0.75506
	0.235411	0.753606
	0.23547	0.754353
	0.235535	0.75373
	0.235596	0.753673
	0.235669	0.754373
	0.235752	0.753634
	0.235826	0.753862
	0.235895	0.752038
	0.235963	0.752435
	0.236024	0.752004
	0.23608	0.750896
	0.236145	0.750367
	0.236207	0.749874
	0.236271	0.748051
	0.236339	0.746697
	0.236441	0.746025
	0.236506	0.746083
	0.236568	0.745768
	0.236631	0.745247
	0.236698	0.745211
	0.23677	0.744958
	0.236831	0.743002
	0.236885	0.744623
	0.236951	0.74359
	0.237023	0.744658
	0.237109	0.742973
	0.237191	0.741684
	0.237264	0.741251
	0.237323	0.741024
	0.237386	0.742002
	0.237458	0.745097
	0.237531	0.74527
	0.237582	0.74539
	0.237664	0.746401
	0.237733	0.747196
	0.23779	0.7464
	0.237844	0.747592
	0.237899	0.749543
	0.237973	0.751058
	0.238049	0.749948
	0.238122	0.752158
	0.238205	0.750595
	0.238259	0.750095
	0.2383	0.747876
	0.238361	0.747786
	0.238435	0.746837
	0.238516	0.746473
	0.238569	0.745578
	0.238632	0.746716
	0.238691	0.745188
	0.238754	0.746012
	0.238837	0.74673
	0.238923	0.74458
	0.238993	0.746354
	0.239059	0.744493
	0.239113	0.744014
	0.239174	0.7433
	0.239234	0.743721
	0.239299	0.743603
	0.239358	0.743147
	0.239419	0.744337
	0.239475	0.745369
	0.239546	0.746187
	0.239615	0.744926
	0.239688	0.746272
	0.239756	0.746392
	0.239824	0.746425
	0.239882	0.74521
	0.239947	0.746115
	0.24001	0.746775
	0.240062	0.746287
	0.240133	0.746795
	0.240195	0.745498
	0.240261	0.743661
	0.240321	0.741803
	0.240388	0.740677
	0.240487	0.74082
	0.240557	0.740633
	0.240633	0.740337
	0.24069	0.740481
	0.240747	0.740693
	0.240796	0.740619
	0.240859	0.740364
	0.24093	0.740188
	0.240994	0.740499
	0.241067	0.740471
	0.241129	0.740914
	0.241192	0.740785
	0.241255	0.739672
	0.241297	0.740563
	0.241354	0.740107
	0.241414	0.741634
	0.24149	0.741417
	0.241565	0.741791
	0.24163	0.742225
	0.241697	0.742641
	0.24175	0.740683
	0.241831	0.740848
	0.241903	0.740879
	0.24196	0.741384
	0.242019	0.742032
	0.242085	0.743823
	0.242153	0.742333
	0.242223	0.743217
	0.242293	0.741502
	0.242362	0.741001
	0.242421	0.74013
	0.242471	0.740604
	0.242522	0.74006
	0.242594	0.739714
	0.24267	0.738925
	0.242737	0.738729
	0.242816	0.738762
	0.242901	0.73961
	0.242949	0.739761
	0.243004	0.739645
	0.243076	0.739921
	0.243134	0.74097
	0.243195	0.741803
	0.243251	0.740477
	0.243327	0.740919
	0.243396	0.741357
	0.243458	0.741765
	0.243513	0.740423
	0.243577	0.741182
	0.243648	0.740911
	0.243736	0.741346
	0.243783	0.741802
	0.24383	0.741569
	0.243893	0.742273
	0.243965	0.743144
	0.244032	0.740164
	0.244082	0.741461
	0.244129	0.741035
	0.244188	0.742507
	0.244253	0.742135
	0.244314	0.744427
	0.244379	0.742067
	0.244442	0.740189
	0.244517	0.739427
	0.244581	0.738522
	0.244631	0.736681
	0.2447	0.736018
	0.244767	0.735852
	0.244836	0.737287
	0.244887	0.737148
	0.244942	0.738145
	0.245002	0.738233
	0.245067	0.738291
	0.245138	0.73863
	0.245199	0.740474
	0.245258	0.740797
	0.24531	0.740387
	0.245362	0.740831
	0.245412	0.738829
	0.245461	0.742055
	0.245528	0.742119
	0.245598	0.743503
	0.245674	0.744583
	0.245736	0.745164
	0.245806	0.745552
	0.245864	0.745463
	0.245917	0.747019
	0.245987	0.748527
	0.246056	0.749173
	0.246117	0.74989
	0.246179	0.749326
	0.246241	0.7493
	0.246303	0.749605
	0.246366	0.748751
	0.246432	0.746876
	0.246497	0.748294
	0.246559	0.747305
	0.246621	0.7489
	0.246686	0.749531
	0.246765	0.748198
	0.246836	0.749295
	0.246902	0.748348
	0.246976	0.749177
	0.247037	0.747865
	0.247099	0.747947
	0.247174	0.747609
	0.247227	0.74695
	0.247291	0.745993
	0.24738	0.747016
	0.247439	0.745798
	0.247489	0.74696
	0.247541	0.747152
	0.247613	0.748832
	0.247661	0.751063
	0.247727	0.748576
	0.24778	0.748165
	0.24783	0.74861
	0.247887	0.747054
	0.247933	0.748633
	0.247981	0.748291
	0.248049	0.749421
	0.248115	0.749853
	0.248178	0.748695
	0.248241	0.747646
	0.2483	0.75066
	0.248359	0.750764
	0.248408	0.747844
	0.248462	0.748702
	0.248527	0.746342
	0.248585	0.746235
	0.248656	0.746549
	0.248719	0.746098
	0.24878	0.744954
	0.248837	0.745609
	0.248888	0.743808
	0.248946	0.742706
	0.249001	0.742494
	0.249069	0.741911
	0.249132	0.74168
	0.249197	0.741554
	0.249257	0.743059
	0.249304	0.742225
	0.249363	0.73863
	0.249436	0.737363
	0.249499	0.735746
	0.249575	0.734519
	0.249638	0.733115
	0.249697	0.732071
	0.249758	0.731028
	0.24981	0.728825
	0.249879	0.728306
	0.249957	0.72887
	0.250006	0.729468
	0.250062	0.727577
	0.250128	0.728609
	0.250193	0.72684
	0.250242	0.725487
	0.250278	0.72395
	0.250341	0.725566
	0.250409	0.723891
	0.250479	0.723057
	0.250543	0.720699
	0.250607	0.719073
	0.250668	0.718085
	0.250727	0.718347
	0.25079	0.717863
	0.250847	0.718816
	0.250905	0.720472
	0.250958	0.722078
	0.251014	0.720653
	0.251079	0.719217
	0.251129	0.717273
	0.251178	0.71584
	0.251237	0.71575
	0.251312	0.714873
	0.251375	0.714534
	0.251424	0.712804
	0.251489	0.713183
	0.251549	0.712634
	0.251608	0.713873
	0.251656	0.712933
	0.251711	0.713573
	0.251769	0.711908
	0.25183	0.711999
	0.251894	0.712124
	0.251954	0.712397
	0.252006	0.710395
	0.252065	0.709059
	0.252134	0.707289
	0.252197	0.707996
	0.252266	0.705585
	0.252334	0.704766
	0.252396	0.703606
	0.252448	0.702779
	0.252501	0.70244
	0.252557	0.704229
	0.252619	0.702763
	0.252695	0.701939
	0.252765	0.700574
	0.252824	0.699515
	0.252878	0.700884
	0.252937	0.699712
	0.252986	0.699747
	0.253031	0.699937
	0.25311	0.699423
	0.253175	0.699677
	0.253221	0.700119
	0.253266	0.70206
	0.253315	0.70402
	0.253379	0.704354
	0.25345	0.706256
	0.253519	0.705577
	0.253568	0.705273
	0.253634	0.704761
	0.253705	0.703173
	0.253751	0.704083
	0.253797	0.706059
	0.253861	0.706599
	0.253915	0.708584
	0.253966	0.710544
	0.254026	0.708647
	0.254095	0.707734
	0.254152	0.70657
	0.254217	0.706387
	0.254274	0.708582
	0.254323	0.705487
	0.254381	0.706476
	0.254433	0.706598
	0.254488	0.705821
	0.254539	0.706929
	0.254613	0.709029
	0.254685	0.710134
	0.254739	0.710891
	0.254799	0.711001
	0.25485	0.710998
	0.254911	0.710234
	0.254965	0.710564
	0.255023	0.71078
	0.255083	0.710486
	0.255146	0.708326
	0.255202	0.708555
	0.25526	0.707811
	0.255316	0.706598
	0.255375	0.70646
	0.255433	0.707697
	0.255506	0.706936
	0.255551	0.706151
	0.255592	0.707875
	0.255647	0.709985
	0.255709	0.71084
	0.255754	0.712004
	0.255802	0.710189
	0.255858	0.708842
	0.255912	0.709793
	0.255967	0.712776
	0.256016	0.711745
	0.256081	0.710665
	0.25614	0.711164
	0.256197	0.711649
	0.256265	0.71059
	0.256336	0.710931
	0.256382	0.711371
	0.256443	0.709079
	0.256523	0.71083
	0.256586	0.709769
	0.256643	0.707553
	0.256702	0.707344
	0.256753	0.705334
	0.256796	0.702512
	0.256848	0.699501
	0.256906	0.701409
	0.256981	0.701111
	0.257042	0.699744
	0.257087	0.699186
	0.25713	0.69979
	0.257183	0.69742
	0.257238	0.695087
	0.257303	0.694626
	0.257348	0.694419
	0.257404	0.694387
	0.257473	0.692331
	0.257532	0.691406
	0.257589	0.689215
	0.257656	0.69145
	0.257714	0.690372
	0.25778	0.689957
	0.257846	0.688506
	0.257912	0.688529
	0.257958	0.686742
	0.258005	0.686959
	0.258056	0.685478
	0.258124	0.685618
	0.258182	0.683357
	0.258239	0.683152
	0.2583	0.683759
	0.258366	0.683547
	0.258429	0.682125
	0.258483	0.681165
	0.258528	0.679839
	0.258591	0.679263
	0.258651	0.678552
	0.258695	0.678064
	0.258745	0.677192
	0.258797	0.676385
	0.258864	0.674465
	0.25892	0.673664
	0.258968	0.672795
	0.259021	0.670888
	0.259075	0.669873
	0.259124	0.668954
	0.259177	0.669578
	0.259222	0.668202
	0.259289	0.668111
	0.25934	0.668489
	0.259391	0.668214
	0.25944	0.667861
	0.259495	0.670386
	0.259537	0.669272
	0.259596	0.668657
	0.259677	0.666681
	0.259732	0.663592
	0.259788	0.664962
	0.259845	0.665799
	0.259901	0.667656
	0.259958	0.66954
	0.260017	0.669941
	0.26007	0.669831
	0.260126	0.667597
	0.260194	0.668322
	0.26025	0.670621
	0.260291	0.669679
	0.26034	0.668902
	0.260397	0.666694
	0.260457	0.666928
	0.260497	0.665922
	0.260565	0.667777
	0.260617	0.669201
	0.26066	0.669906
	0.260724	0.669622
	0.260772	0.671458
	0.260817	0.672435
	0.260882	0.673247
	0.260951	0.670321
	0.261023	0.670776
	0.261078	0.671424
	0.261123	0.672116
	0.26117	0.6732
	0.261214	0.675859
	0.261267	0.677314
	0.261316	0.674824
	0.261381	0.67542
	0.26146	0.674792
	0.26152	0.678304
	0.261589	0.678724
	0.26164	0.676865
	0.261702	0.675808
	0.261758	0.673619
	0.261808	0.674068
	0.261862	0.67291
	0.261915	0.672243
	0.261968	0.671293
	0.262026	0.669446
	0.26208	0.668019
	0.262148	0.667937
	0.262207	0.665793
	0.262251	0.666385
	0.262304	0.664041
	0.26236	0.664862
	0.262413	0.663006
	0.262466	0.665115
	0.262502	0.664195
	0.262549	0.662875
	0.262599	0.662094
	0.262655	0.663126
	0.262706	0.662976
	0.262762	0.660299
	0.262814	0.660859
	0.262873	0.661315
	0.262925	0.661288
	0.262983	0.660269
	0.263041	0.660221
	0.263092	0.66002
	0.263163	0.658739
	0.263223	0.658852
	0.263278	0.656146
	0.263315	0.655265
	0.263372	0.654168
	0.263435	0.651979
	0.263492	0.65106
	0.263541	0.64952
	0.263581	0.646522
	0.263649	0.644841
	0.263715	0.642544
	0.263768	0.643384
	0.263818	0.643532
	0.26387	0.643056
	0.263929	0.640797
	0.264002	0.640348
	0.26405	0.638052
	0.264095	0.638961
	0.264141	0.638381
	0.26419	0.636644
	0.264241	0.635865
	0.264294	0.632948
	0.264347	0.632884
	0.264398	0.632471
	0.264457	0.631937
	0.264506	0.63191
	0.264551	0.632698
	0.264599	0.632794
	0.26465	0.631841
	0.264712	0.630031
	0.264775	0.631231
	0.264819	0.633931
	0.26488	0.633373
	0.264922	0.633437
	0.264968	0.634241
	0.265024	0.632839
	0.265089	0.632337
	0.265157	0.633442
	0.265216	0.635297
	0.265278	0.637301
	0.265325	0.637377
	0.265368	0.639707
	0.265418	0.639353
	0.265479	0.640366
	0.265526	0.639518
	0.265567	0.641027
	0.265617	0.645535
	0.265668	0.645959
	0.265724	0.644351
	0.265775	0.645887
	0.265826	0.646399
	0.265874	0.647584
	0.265926	0.648887
	0.265975	0.652277
	0.26603	0.649915
	0.266093	0.6503
	0.266163	0.649958
	0.266229	0.651156
	0.266273	0.649718
	0.266321	0.650815
	0.26637	0.649165
	0.266426	0.650981
	0.266478	0.651563
	0.266553	0.652319
	0.266607	0.650996
	0.266671	0.655305
	0.266737	0.65531
	0.266783	0.654671
	0.266843	0.656432
	0.2669	0.656154
	0.266947	0.658712
	0.266991	0.656915
	0.267036	0.656603
	0.267082	0.656082
	0.267137	0.655942
	0.267182	0.658838
	0.267228	0.659456
	0.267265	0.661596
	0.267317	0.662543
	0.267374	0.663059
	0.267438	0.665427
	0.267494	0.665609
	0.267534	0.668127
	0.267578	0.668144
	0.267625	0.666792
	0.267669	0.668041
	0.267729	0.668648
	0.26779	0.672829
	0.267837	0.672553
	0.26789	0.675621
	0.267943	0.675319
	0.268016	0.677273
	0.268103	0.676653
	0.268148	0.675629
	0.268192	0.675593
	0.268235	0.673729
	0.268281	0.671729
	0.26833	0.670212
	0.268392	0.668024
	0.268454	0.665785
	0.268503	0.667242
	0.268559	0.667664
	0.268611	0.666563
	0.268661	0.665417
	0.26871	0.664148
	0.26877	0.662322
	0.268828	0.661211
	0.268888	0.659346
	0.268942	0.659438
	0.268986	0.658168
	0.269029	0.656774
	0.269069	0.657401
	0.269112	0.656115
	0.269164	0.652488
	0.269202	0.65083
	0.269268	0.65021
	0.269324	0.648797
	0.26939	0.649323
	0.269437	0.647184
	0.269486	0.644415
	0.269536	0.645163
	0.269574	0.643481
	0.269617	0.644447
	0.269683	0.643641
	0.269735	0.642934
	0.269796	0.64465
	0.269835	0.644807
	0.269873	0.645864
	0.269907	0.644517
	0.269959	0.645064
	0.270004	0.645213
	0.270061	0.643656
	0.270119	0.641948
	0.270177	0.642392
	0.270233	0.642788
	0.270282	0.642578
	0.270325	0.641997
	0.270372	0.642823
	0.270437	0.641752
	0.270504	0.641626
	0.270578	0.642051
	0.270625	0.642527
	0.270679	0.640739
	0.270729	0.640758
	0.270782	0.640251
	0.270836	0.641428
	0.270894	0.640803
	0.27094	0.637602
	0.270981	0.636261
	0.271029	0.637028
	0.271071	0.637172
	0.271128	0.638317
	0.271173	0.638551
	0.271225	0.638867
	0.271273	0.639101
	0.271314	0.639385
	0.271356	0.640313
	0.271417	0.64159
	0.271475	0.639538
	0.271524	0.63974
	0.271574	0.63975
	0.271627	0.640393
	0.271686	0.641501
	0.271753	0.643029
	0.271811	0.646305
	0.27186	0.649239
	0.27191	0.647839
	0.271973	0.649644
	0.272018	0.651567
	0.272066	0.652268
	0.272123	0.652763
	0.272176	0.653673
	0.272239	0.656294
	0.272289	0.657925
	0.272334	0.660116
	0.272378	0.66111
	0.272416	0.660518
	0.272461	0.660207
	0.272507	0.661537
	0.272554	0.662814
	0.272608	0.662751
	0.272668	0.66301
	0.27272	0.663823
	0.272765	0.664726
	0.2728	0.664583
	0.272843	0.666283
	0.272887	0.668117
	0.272929	0.666924
	0.272981	0.664333
	0.273028	0.661994
	0.273088	0.658569
	0.273149	0.657139
	0.273191	0.656515
	0.273242	0.654064
	0.273297	0.652724
	0.273352	0.650996
	0.273411	0.649802
	0.273458	0.650438
	0.273514	0.649143
	0.273569	0.649454
	0.273617	0.649962
	0.273663	0.648162
	0.273711	0.646615
	0.273759	0.645466
	0.273803	0.643122
	0.273851	0.642959
	0.273906	0.644854
	0.273958	0.645082
	0.274	0.646225
	0.274053	0.645373
	0.274102	0.647266
	0.274151	0.646685
	0.2742	0.644576
	0.27425	0.644778
	0.274306	0.648303
	0.274371	0.649458
	0.274433	0.649853
	0.274472	0.649214
	0.274509	0.650285
	0.274554	0.650353
	0.274603	0.650536
	0.274669	0.649899
	0.274715	0.649717
	0.274762	0.648633
	0.27481	0.648393
	0.274863	0.647975
	0.274918	0.646949
	0.274975	0.64504
	0.275035	0.643119
	0.275094	0.642465
	0.27514	0.640791
	0.275188	0.640845
	0.275236	0.64035
	0.275287	0.639129
	0.275329	0.63963
	0.275364	0.637558
	0.275412	0.639001
	0.275457	0.640573
	0.275506	0.640095
	0.275559	0.639331
	0.275616	0.640268
	0.275678	0.63924
	0.275742	0.63887
	0.275796	0.637756
	0.275847	0.637405
	0.275898	0.636276
	0.275956	0.633475
	0.276008	0.634923
	0.27605	0.63702
	0.276096	0.639309
	0.276137	0.637174
	0.276185	0.636338
	0.276229	0.634376
	0.276268	0.635596
	0.276322	0.635288
	0.27637	0.631445
	0.276407	0.632833
	0.27645	0.630594
	0.276494	0.629232
	0.276539	0.630605
	0.276599	0.633196
	0.276661	0.632045
	0.276706	0.633216
	0.276758	0.633633
	0.276799	0.632895
	0.276846	0.631182
	0.276903	0.629237
	0.27695	0.628055
	0.277011	0.627047
	0.277061	0.626673
	0.277116	0.625794
	0.277175	0.626109
	0.277218	0.624907
	0.277263	0.624584
	0.277297	0.623863
	0.277346	0.621611
	0.277389	0.623724
	0.277423	0.622528
	0.277464	0.622742
	0.277504	0.620858
	0.277556	0.618857
	0.277607	0.618543
	0.277654	0.618192
	0.277703	0.617416
	0.277741	0.614526
	0.277784	0.612441
	0.277859	0.610532
	0.27791	0.610239
	0.277962	0.610814
	0.277997	0.610055
	0.278038	0.611635
	0.278081	0.613432
	0.278123	0.612777
	0.278167	0.60959
	0.278222	0.611346
	0.278278	0.61112
	0.27833	0.611796
	0.27838	0.613358
	0.278427	0.613721
	0.278473	0.615464
	0.278528	0.617425
	0.27859	0.618114
	0.278641	0.617675
	0.278715	0.617556
	0.278768	0.617172
	0.278814	0.620222
	0.278852	0.621063
	0.278896	0.618904
	0.278942	0.621884
	0.278987	0.622362
	0.279034	0.621505
	0.279082	0.619975
	0.279134	0.62038
	0.27918	0.623059
	0.279219	0.622423
	0.279271	0.623484
	0.279315	0.620284
	0.279365	0.621499
	0.279438	0.621732
	0.279494	0.618489
	0.279541	0.616447
	0.279599	0.616531
	0.279652	0.618052
	0.279698	0.617353
	0.279741	0.617941
	0.279781	0.615517
	0.279823	0.615521
	0.279865	0.61482
	0.279918	0.614609
	0.279973	0.615954
	0.280015	0.615161
	0.280066	0.615438
	0.280125	0.614023
	0.280193	0.61421
	0.280237	0.615787
	0.280277	0.613948
	0.28033	0.613171
	0.280379	0.610044
	0.280427	0.60739
	0.280475	0.607052
	0.280509	0.607673
	0.280551	0.605796
	0.280603	0.60648
	0.280644	0.607049
	0.280685	0.606
	0.280732	0.606948
	0.280773	0.606247
	0.280819	0.608014
	0.280863	0.60669
	0.280916	0.604506
	0.280966	0.603681
	0.281011	0.605551
	0.281075	0.606384
	0.281131	0.605582
	0.281171	0.604425
	0.281209	0.604111
	0.28125	0.602754
	0.281299	0.603167
	0.281347	0.605504
	0.281379	0.602285
	0.281432	0.601226
	0.281492	0.598825
	0.28155	0.59756
	0.281594	0.597427
	0.281635	0.593805
	0.281672	0.594633
	0.281716	0.59426
	0.281761	0.596044
	0.281814	0.597322
	0.281862	0.595938
	0.281911	0.59393
	0.281955	0.593177
	0.282001	0.59305
	0.28206	0.591164
	0.282104	0.589107
	0.282148	0.587757
	0.282191	0.588702
	0.282242	0.585337
	0.282289	0.58351
	0.282344	0.580936
	0.282387	0.579363
	0.282433	0.578776
	0.282481	0.578529
	0.282528	0.575357
	0.282593	0.574708
	0.282637	0.574528
	0.282687	0.574941
[truncated: 13,271 more rows]

## Sheet: SuppFig7a
Supp Fig. 7a

## Sheet: SuppFig7c
Supp Fig. 7c
	Resolution (1/Å)	FSC corrected	FSC Unmasked Maps	FSC Masked Maps	Phase Randomized Masked Maps
	0.001001	1	1	1	1
	0.00359	1	0.999963	1	1
	0.007181	0.999999	0.999984	0.999999	0.999999
	0.010771	0.999993	0.999881	0.999993	0.999993
	0.014362	0.99999	0.999909	0.99999	0.999991
	0.017952	0.999993	0.999896	0.999993	0.999992
	0.021542	0.999984	0.99979	0.999984	0.99998
	0.025133	0.999962	0.999768	0.999962	0.999956
	0.028723	0.999943	0.999415	0.999943	0.999939
	0.032314	0.999888	0.998872	0.999888	0.999892
	0.035904	0.999746	0.996789	0.999746	0.99974
	0.039494	0.999456	0.993396	0.999456	0.99944
	0.043085	0.99922	0.991382	0.99922	0.999233
	0.046675	0.998973	0.988032	0.998973	0.998984
	0.050266	0.998924	0.986719	0.998924	0.998906
	0.053856	0.998721	0.985146	0.998721	0.99873
	0.057447	0.998586	0.983414	0.998586	0.998634
	0.061037	0.998291	0.978524	0.998291	0.998331
	0.064627	0.998132	0.975901	0.998132	0.99813
	0.068218	0.998007	0.978657	0.998007	0.998059
	0.071808	0.997726	0.975941	0.997726	0.997766
	0.075399	0.997682	0.971143	0.997682	0.997634
	0.078989	0.997638	0.968164	0.997638	0.997526
	0.082579	0.997567	0.964405	0.997567	0.997475
	0.08617	0.997118	0.962609	0.997118	0.996969
	0.08976	0.996668	0.958133	0.996668	0.996586
	0.093351	0.995986	0.954973	0.995986	0.996141
	0.096941	0.99593	0.951253	0.99593	0.995962
	0.100531	0.995409	0.944629	0.995409	0.995545
	0.104122	0.995208	0.937836	0.995208	0.995299
	0.107712	0.994364	0.929741	0.994364	0.994209
	0.111303	0.992847	0.915298	0.992847	0.992267
	0.114893	0.991186	0.895959	0.991186	0.990267
	0.118483	0.989481	0.881113	0.989481	0.987972
	0.122074	0.98832	0.869102	0.98832	0.985352
	0.125664	0.984835	0.837115	0.984835	0.973846
	0.129255	0.979799	0.794616	0.979799	0.916975
	0.132845	0.975397	0.765951	0.975397	0.680547
	0.136435	0.948493	0.727402	0.969312	0.404189
	0.140026	0.956034	0.710137	0.968502	0.283579
	0.143616	0.957125	0.702207	0.966382	0.215909
	0.147207	0.950409	0.652263	0.958071	0.15451
	0.150797	0.942143	0.628322	0.948884	0.116504
	0.154387	0.943159	0.638413	0.950775	0.133994
	0.157978	0.942506	0.631858	0.949826	0.127318
	0.161568	0.939523	0.610252	0.945399	0.09716
	0.165159	0.935914	0.617716	0.940787	0.076038
	0.168749	0.935172	0.60582	0.939333	0.064174
	0.17234	0.936715	0.620513	0.939289	0.040661
	0.17593	0.941511	0.634935	0.942821	0.022393
	0.17952	0.946419	0.650518	0.947992	0.029366
	0.183111	0.953378	0.683393	0.954404	0.022003
	0.186701	0.955283	0.692714	0.956464	0.02641
	0.190292	0.955558	0.689675	0.95728	0.038737
	0.193882	0.959284	0.707764	0.96025	0.023731
	0.197472	0.961666	0.720908	0.961586	-0.00209
	0.201063	0.96007	0.695329	0.959643	-0.01069
	0.204653	0.95955	0.711185	0.959122	-0.01057
	0.208244	0.959085	0.715006	0.958981	-0.00253
	0.211834	0.955053	0.693926	0.954946	-0.00238
	0.215424	0.953574	0.690779	0.953698	0.002662
	0.219015	0.956148	0.702869	0.956533	0.008777
	0.222605	0.954882	0.688828	0.955058	0.003919
	0.226196	0.947891	0.662334	0.947382	-0.00977
	0.229786	0.94002	0.634253	0.940737	0.011955
	0.233376	0.936042	0.622839	0.93731	0.019826
	0.236967	0.932465	0.602446	0.93249	0.000364329
	0.240557	0.925964	0.58453	0.926163	0.00269
	0.244148	0.914135	0.556233	0.914454	0.003718
	0.247738	0.90143	0.515183	0.902441	0.010263
	0.251328	0.88799	0.474508	0.889165	0.010487
	0.254919	0.8755	0.421354	0.876687	0.009531
	0.258509	0.856906	0.391685	0.856794	-0.000778723
	0.2621	0.829483	0.360048	0.82857	-0.00535
	0.26569	0.807066	0.319495	0.803562	-0.01816
	0.26928	0.782501	0.295294	0.781023	-0.00679
	0.272871	0.762155	0.273169	0.758171	-0.01675
	0.276461	0.739526	0.248812	0.735508	-0.01543
	0.280052	0.715702	0.229289	0.711349	-0.01531
	0.283642	0.67377	0.17751	0.669227	-0.01393
	0.287233	0.617898	0.184844	0.619878	0.005181
	0.290823	0.579084	0.145834	0.581029	0.00462
	0.294413	0.55281	0.117252	0.556512	0.008278
	0.298004	0.518118	0.11535	0.519564	0.003001
	0.301594	0.490923	0.107037	0.492589	0.003274
	0.305185	0.455101	0.078532	0.458538	0.006308
	0.308775	0.424791	0.090022	0.425891	0.001913
	0.312365	0.398164	0.083346	0.391387	-0.01126
	0.315956	0.354032	0.054067	0.348275	-0.00891
	0.319546	0.29817	0.055937	0.285406	-0.01819
	0.323137	0.269272	0.022177	0.254883	-0.01969
	0.326727	0.237946	0.040852	0.22759	-0.01359
	0.330317	0.209359	0.016377	0.193636	-0.01989
	0.333908	0.211816	0.024714	0.19435	-0.02216
	0.337498	0.182682	0.017717	0.171599	-0.01356
	0.341089	0.146519	0.010613	0.134459	-0.01413
	0.344679	0.119087	0.006062	0.109141	-0.01129
	0.348269	0.088648	0.014068	0.087419	-0.00135
	0.35186	0.07429	0.023138	0.079093	0.005188
	0.35545	0.048043	-0.000935559	0.052481	0.004661
	0.359041	0.041076	0.003692	0.049555	0.008842
	0.362631	0.022479	0.011972	0.027839	0.005484
	0.366221	-0.00186	0.009292	0.004113	0.005966
	0.369812	-0.00501	0.012969	0.002446	0.007415
	0.373402	-0.00319	0.00088403	0.001797	0.004966
	0.376993	0.011987	0.013503	0.014669	0.002715
	0.380583	-0.00428	-0.0068	-0.00133	0.00294
	0.384174	0.011765	-0.01426	0.007822	-0.00399
	0.387764	-0.01186	0.002114	-0.00946	0.002374
	0.391354	-0.01451	0.004331	-0.01224	0.002242
	0.394945	0.019538	0.018514	0.010703	-0.00901
	0.398535	0.02682	0.006175	0.027098	0.000285547
	0.402126	0.006389	0.005902	0.01531	0.008978
	0.405716	0.022929	0.010199	0.023619	0.000705609
	0.409306	0.008899	-0.00605	0.007407	-0.00151
	0.412897	-0.01645	-0.01495	-0.02563	-0.00904
	0.416487	-0.01147	-0.01094	-0.02009	-0.00852
	0.420078	-0.00529	-0.01478	-0.0108	-0.00548
	0.423668	-0.01051	-0.02326	-0.01795	-0.00737
	0.427258	0.008321	-0.00797	-0.00905	-0.01752
	0.430849	0.00117	-0.01855	-0.01228	-0.01347
	0.434439	-0.00519	-0.00828	-0.00892	-0.00464
	0.43803	-0.01856	-0.00364	-0.02237	-0.00374
	0.44162	-0.02672	-0.01348	-0.03258	-0.00571
	0.44521	0.00534	-0.00215	-0.00255	-0.00794
	0.448801	-0.00519	4.45264e-05	-0.00476	0.000435609
	0.452391	-0.00943	-0.00249	-0.00142	0.007934
	0.455982	0.007383	0.01396	0.012014	0.004666
	0.459572	0.002427	0.015985	0.00833	0.005918
	0.463162	-0.00806	0.000643756	-0.00658	0.001476
	0.466753	-0.00567	-0.000661137	0.005292	0.010899
	0.470343	-0.00527	0.001928	0.003926	0.009152
	0.473934	-0.01448	-0.00288	-0.02243	-0.00784

## Sheet: SuppFig7d
Supp Fig. 7d
	Resolution (1/Å)	FSC map-to-model
	0.0256796	0.903509
	0.0313504	0.902243
	0.0352527	0.900258
	0.0387565	0.90049
	0.0415629	0.900412
	0.0438027	0.90024
	0.0464095	0.900731
	0.0480976	0.899991
	0.0500722	0.900608
	0.0518697	0.898653
	0.0534839	0.897946
	0.054901	0.896972
	0.0565186	0.896663
	0.0576945	0.896048
	0.0592514	0.895957
	0.0604837	0.893883
	0.0615779	0.89249
	0.062591	0.890959
	0.0639266	0.890738
	0.0651595	0.890332
	0.0660491	0.888379
	0.0670195	0.886221
	0.0679883	0.884247
	0.0689862	0.883609
	0.0699835	0.881853
	0.0707906	0.880357
	0.0717726	0.878176
	0.0726263	0.877317
	0.0735141	0.877248
	0.0742618	0.876461
	0.0750826	0.875265
	0.0758325	0.874364
	0.0765753	0.873696
	0.0773489	0.873849
	0.078233	0.873056
	0.0789332	0.871503
	0.079794	0.869179
	0.0802635	0.868355
	0.0809461	0.865877
	0.0815568	0.864504
	0.0822571	0.863476
	0.0830977	0.863294
	0.0837979	0.861536
	0.0842593	0.860008
	0.0848809	0.856529
	0.0855713	0.853344
	0.0861963	0.850081
	0.0867669	0.848347
	0.0873461	0.846819
	0.0880461	0.845265
	0.08851	0.846247
	0.0890313	0.846224
	0.0896392	0.844778
	0.0902011	0.84468
	0.0906858	0.843247
	0.0913106	0.841472
	0.0920209	0.838624
	0.0924136	0.836647
	0.0928932	0.834133
	0.0934596	0.831827
	0.0939736	0.83018
	0.0944705	0.827562
	0.0948872	0.8296
	0.0953992	0.825956
	0.0958793	0.824356
	0.0963781	0.822565
	0.0969219	0.820022
	0.0974305	0.819771
	0.0979389	0.817982
	0.0983996	0.816437
	0.0987858	0.813631
	0.0993067	0.812371
	0.0996559	0.810886
	0.10016	0.810757
	0.100585	0.808998
	0.10104	0.806168
	0.101461	0.805
	0.101947	0.801507
	0.102445	0.797665
	0.102805	0.797808
	0.103184	0.795683
	0.103647	0.794262
	0.103971	0.791878
	0.104436	0.791481
	0.104837	0.790009
	0.105267	0.787851
	0.105719	0.785715
	0.106265	0.783749
	0.106601	0.782841
	0.106915	0.779218
	0.10726	0.777806
	0.107719	0.778879
	0.10801	0.777128
	0.108335	0.773648
	0.10871	0.770217
	0.109232	0.769524
	0.109607	0.768033
	0.109958	0.763841
	0.11035	0.763357
	0.110719	0.759922
	0.111101	0.756947
	0.111432	0.753071
	0.111783	0.751403
	0.112122	0.750435
	0.112588	0.749685
	0.112913	0.74654
	0.113278	0.743009
	0.113589	0.739803
	0.113871	0.738368
	0.114211	0.735479
	0.114538	0.736424
	0.114903	0.735094
	0.115318	0.734701
	0.115742	0.731397
	0.115986	0.728892
	0.116248	0.726709
	0.116616	0.722784
	0.116921	0.720564
	0.117325	0.716823
	0.117603	0.7122
	0.117893	0.708623
	0.118294	0.708648
	0.118641	0.706669
	0.118898	0.704383
	0.119205	0.70174
	0.119573	0.699082
	0.11986	0.698657
	0.120185	0.69647
	0.120445	0.69561
	0.120822	0.69483
	0.121143	0.693634
	0.121501	0.69242
	0.121793	0.692636
	0.122027	0.691701
	0.122272	0.689234
	0.122489	0.686111
	0.122789	0.686077
	0.123154	0.683983
	0.123502	0.68269
	0.12377	0.683172
	0.124092	0.680258
	0.124434	0.678998
	0.124766	0.678681
	0.125033	0.678394
	0.125329	0.677528
	0.125563	0.677453
	0.125798	0.678036
	0.126111	0.677382
	0.126453	0.676907
	0.126697	0.67548
	0.126928	0.675053
	0.127256	0.672132
	0.127552	0.669636
	0.127746	0.670543
	0.128006	0.667431
	0.12824	0.665759
	0.128622	0.664228
	0.128934	0.664544
	0.129193	0.664726
	0.129447	0.663504
	0.129736	0.664672
	0.130043	0.662278
	0.130231	0.663099
	0.130424	0.659021
	0.130711	0.662181
	0.131013	0.660277
	0.131253	0.660033
	0.131494	0.65917
	0.131773	0.657136
	0.132071	0.655689
	0.132364	0.656341
	0.132664	0.656946
	0.132887	0.658638
	0.133162	0.657401
	0.133343	0.653793
	0.133622	0.652048
	0.133862	0.652354
	0.134145	0.651667
	0.134328	0.652117
	0.134549	0.652432
	0.134808	0.65188
	0.135093	0.654018
	0.135371	0.653193
	0.135648	0.654534
	0.135806	0.653327
	0.136058	0.652844
	0.13633	0.654425
	0.13658	0.655442
	0.136762	0.65226
	0.136996	0.651223
	0.137239	0.653151
	0.137507	0.651691
	0.137757	0.6492
	0.138006	0.649192
	0.138178	0.648737
	0.138461	0.651222
	0.138748	0.655467
	0.139	0.655074
	0.139284	0.655715
	0.139452	0.65355
	0.139643	0.65506
	0.139925	0.655193
	0.140112	0.655406
	0.14036	0.654628
	0.140598	0.654676
	0.140752	0.652406
	0.140977	0.652697
	0.141216	0.651643
	0.141408	0.650283
	0.141697	0.650645
	0.141897	0.650489
	0.142097	0.647921
	0.142316	0.646123
	0.142605	0.644547
	0.142818	0.646381
	0.143025	0.644653
	0.143234	0.643413
	0.143417	0.646085
	0.143681	0.647488
	0.14388	0.647313
	0.14414	0.648555
	0.144369	0.64887
	0.144576	0.648395
	0.144728	0.649187
	0.144966	0.651329
	0.145211	0.653995
	0.145484	0.655923
	0.145676	0.654715
	0.145898	0.658514
	0.14602	0.659981
	0.146181	0.65757
	0.1464	0.656508
	0.146669	0.655806
	0.146904	0.653382
	0.147027	0.651899
	0.147293	0.650803
	0.147555	0.652784
	0.147826	0.653084
	0.148037	0.654721
	0.148226	0.65305
	0.148406	0.65342
	0.148555	0.654676
	0.148703	0.65632
	0.148915	0.656241
	0.149081	0.655189
	0.149288	0.655482
	0.149487	0.654246
	0.149682	0.651767
	0.149857	0.650256
	0.150116	0.651414
	0.150341	0.649865
	0.150525	0.648664
	0.150805	0.648175
	0.15097	0.648941
	0.151153	0.648861
	0.151407	0.649684
	0.151608	0.65001
	0.151729	0.650937
	0.151915	0.650023
	0.15212	0.648418
	0.152324	0.648287
	0.152557	0.648028
	0.152734	0.650309
	0.152955	0.649634
	0.153157	0.64887
	0.153324	0.644809
	0.153546	0.646223
	0.153723	0.645934
	0.153848	0.64705
	0.153999	0.645596
	0.154216	0.646544
	0.154414	0.644496
	0.154682	0.645331
	0.154842	0.641695
	0.154984	0.640271
	0.155127	0.642953
	0.155282	0.644602
	0.155512	0.645213
	0.155745	0.647834
	0.155936	0.648248
	0.156092	0.650255
	0.156304	0.650189
	0.156484	0.650319
	0.156697	0.651354
	0.156896	0.650421
	0.157081	0.652085
	0.157214	0.654032
	0.157365	0.65282
	0.157555	0.651263
	0.157709	0.655482
	0.157844	0.656879
	0.158075	0.656477
	0.158263	0.658295
	0.158482	0.658928
	0.158694	0.65978
	0.15892	0.663416
	0.159114	0.663513
	0.15934	0.658407
	0.159483	0.656658
	0.159624	0.65967
	0.159752	0.658907
	0.159906	0.659252
	0.160052	0.660142
	0.160253	0.660837
	0.16041	0.662009
	0.160534	0.66127
	0.160715	0.661332
	0.160913	0.662469
	0.161108	0.665029
	0.161335	0.667648
	0.161542	0.668694
	0.161708	0.670456
	0.16184	0.673249
	0.162025	0.676475
	0.162199	0.676678
	0.162341	0.676496
	0.162517	0.678301
	0.162632	0.680888
	0.162794	0.679135
	0.162973	0.677589
	0.163179	0.680197
	0.163345	0.681754
	0.163567	0.683211
	0.163711	0.682678
	0.163838	0.682364
	0.163962	0.681361
	0.164156	0.681518
	0.164297	0.682238
	0.164522	0.681424
	0.164701	0.680322
	0.164848	0.681589
	0.165008	0.681892
	0.1652	0.682879
	0.165393	0.684053
	0.165613	0.685095
	0.165777	0.686577
	0.1659	0.688814
	0.166064	0.689753
	0.166208	0.688244
	0.166354	0.69011
	0.166495	0.690885
	0.16667	0.690935
	0.166892	0.691309
	0.167044	0.69227
	0.167209	0.691305
	0.167378	0.691631
	0.167494	0.689747
	0.167658	0.69117
	0.167827	0.690751
	0.167981	0.691901
	0.168126	0.691371
	0.168234	0.692341
	0.168366	0.692081
	0.168515	0.692476
	0.16868	0.691603
	0.168873	0.690226
	0.169035	0.689676
	0.169191	0.688927
	0.169338	0.69061
	0.16951	0.690496
	0.16972	0.690518
	0.169857	0.690914
	0.170033	0.690851
	0.170163	0.6923
	0.17028	0.692315
	0.170476	0.692669
	0.170626	0.694858
	0.170791	0.694804
	0.17096	0.695961
	0.171115	0.697028
	0.171253	0.69904
	0.171449	0.699362
	0.171602	0.700381
	0.17173	0.699158
	0.171904	0.700704
	0.172058	0.704883
	0.172174	0.705213
	0.172336	0.706039
	0.172472	0.707229
	0.172644	0.705049
	0.172797	0.706486
	0.172918	0.706557
	0.173029	0.707718
	0.173219	0.707705
	0.173353	0.706829
	0.173506	0.708615
	0.173679	0.70714
	0.1739	0.707022
	0.174056	0.707336
	0.174143	0.708644
	0.174284	0.70846
	0.174433	0.709162
	0.174572	0.71086
	0.174701	0.711991
	0.174873	0.715723
	0.175077	0.716245
	0.175164	0.716779
	0.17532	0.716798
	0.175441	0.716789
	0.175562	0.719037
	0.175745	0.717784
	0.175889	0.721064
	0.176028	0.722416
	0.176145	0.721855
	0.176243	0.72473
	0.176358	0.724718
	0.176535	0.725446
	0.176709	0.727152
	0.176896	0.727116
	0.17704	0.727534
	0.17719	0.728738
	0.177325	0.729173
	0.177465	0.728279
	0.177651	0.728051
	0.177767	0.727338
	0.177961	0.729872
	0.178097	0.72958
	0.178229	0.729233
	0.178349	0.729575
	0.178484	0.732236
	0.178633	0.732801
	0.178741	0.732885
	0.17892	0.73366
	0.179075	0.733357
	0.179189	0.735
	0.179303	0.735952
	0.179469	0.738172
	0.1796	0.738406
	0.179731	0.738506
	0.179931	0.741556
	0.180103	0.742179
	0.180251	0.740515
	0.180345	0.742
	0.180493	0.744547
	0.180617	0.74452
	0.180728	0.746999
	0.180867	0.748837
	0.180991	0.74989
	0.181101	0.752665
	0.181248	0.753673
	0.181356	0.754316
	0.181498	0.756429
	0.181628	0.756147
	0.181762	0.75759
	0.181939	0.757532
	0.182069	0.756559
	0.182174	0.757903
	0.182299	0.760114
	0.182445	0.760246
	0.182573	0.76113
	0.182821	0.762738
	0.182925	0.761925
	0.183035	0.761822
	0.183168	0.763086
	0.183282	0.764019
	0.1834	0.764844
	0.183511	0.766124
	0.183683	0.766648
	0.18386	0.769446
	0.183955	0.768031
	0.184066	0.769346
	0.184191	0.768992
	0.184319	0.771045
	0.184461	0.772047
	0.184599	0.77022
	0.184755	0.771915
	0.184876	0.771928
	0.185008	0.773473
	0.185162	0.774139
	0.185389	0.774223
	0.185546	0.77479
	0.185698	0.773795
	0.185824	0.774219
	0.185907	0.774469
	0.186014	0.775361
	0.186122	0.776864
	0.186217	0.774675
	0.186367	0.775776
	0.18646	0.775811
	0.186566	0.77484
	0.186702	0.776246
	0.186805	0.776584
	0.186935	0.775435
	0.187076	0.775108
	0.187212	0.776615
	0.187373	0.779224
	0.187473	0.780603
	0.187597	0.782166
	0.18774	0.782186
	0.187871	0.781331
	0.187985	0.780509
	0.188151	0.779925
	0.188246	0.779014
	0.188356	0.779748
	0.188532	0.779422
	0.188637	0.776308
	0.188763	0.775153
	0.188859	0.773725
	0.189012	0.773951
	0.189166	0.773369
	0.189293	0.774263
	0.189437	0.77489
	0.189557	0.77294
	0.189678	0.771398
	0.1898	0.772209
	0.189902	0.768961
	0.190013	0.769576
	0.190115	0.76947
	0.190231	0.768548
	0.190361	0.768166
	0.190462	0.768716
	0.190568	0.770399
	0.190662	0.771472
	0.190804	0.772238
	0.191025	0.771199
	0.19123	0.771595
	0.191353	0.770903
	0.191455	0.771257
	0.191548	0.773943
	0.191629	0.773586
	0.191754	0.77383
	0.191902	0.774926
	0.192022	0.775385
	0.192132	0.776279
	0.192275	0.777669
	0.19235	0.778543
	0.192472	0.779205
	0.192634	0.779451
	0.192748	0.781336
	0.192868	0.781925
	0.193015	0.780935
	0.19313	0.783394
	0.193269	0.783878
	0.193399	0.785615
	0.193504	0.786553
	0.193648	0.787364
	0.193718	0.787114
	0.193847	0.787539
	0.193992	0.787892
	0.194127	0.785635
	0.19425	0.786259
	0.194343	0.784813
	0.194439	0.784917
	0.194522	0.786721
	0.194626	0.786851
	0.194745	0.786587
	0.194897	0.788339
	0.195008	0.786579
	0.195093	0.785864
	0.195206	0.785325
	0.195332	0.787094
	0.195402	0.788324
	0.195504	0.788459
	0.195616	0.789632
	0.195715	0.790171
	0.195885	0.790446
	0.196003	0.792525
	0.196152	0.792751
	0.196324	0.795003
	0.196466	0.794811
	0.196572	0.796685
	0.196703	0.798331
	0.196812	0.800571
	0.196932	0.800228
	0.197022	0.79952
	0.197123	0.800106
	0.197218	0.799518
	0.197344	0.801038
	0.197441	0.801567
	0.197569	0.80301
	0.197714	0.80554
	0.197801	0.804174
	0.197909	0.805069
	0.198025	0.805553
	0.198166	0.807311
	0.198328	0.8086
	0.198473	0.809205
	0.198608	0.810183
	0.198696	0.80949
	0.198779	0.809138
	0.198868	0.811328
	0.198996	0.811813
	0.199086	0.812609
	0.199214	0.814683
	0.199375	0.814687
	0.199435	0.813164
	0.199533	0.812296
	0.199686	0.810911
	0.199791	0.81224
	0.199903	0.811479
	0.199997	0.812428
	0.200067	0.813433
	0.20018	0.813274
	0.200339	0.814205
	0.20045	0.812926
	0.200539	0.815046
	0.200651	0.815692
	0.200737	0.817068
	0.200861	0.817042
	0.20098	0.816593
	0.201135	0.818013
	0.201253	0.819298
	0.201347	0.819612
	0.201448	0.820247
	0.201539	0.821871
	0.201637	0.821181
	0.201716	0.821732
	0.201806	0.821202
	0.20196	0.821358
	0.202072	0.823133
	0.202212	0.824287
	0.202318	0.825878
	0.202429	0.824951
	0.202529	0.824688
	0.202637	0.82651
	0.202746	0.827814
	0.202861	0.827719
	0.202964	0.828392
	0.203072	0.828017
	0.203177	0.827837
	0.203266	0.82863
	0.203405	0.829024
	0.203528	0.829315
	0.20364	0.828908
	0.203735	0.828119
	0.203845	0.828549
	0.20395	0.8265
	0.20405	0.826509
	0.204196	0.826448
	0.204306	0.825263
	0.204384	0.825846
	0.204499	0.82602
	0.204626	0.824133
	0.204741	0.825185
	0.204866	0.825422
	0.204988	0.824063
	0.205101	0.823778
	0.205203	0.82216
	0.2053	0.821646
	0.205398	0.820612
	0.205512	0.819896
	0.20561	0.820547
	0.205689	0.822009
	0.205822	0.823325
	0.205897	0.822188
	0.206005	0.822487
	0.206099	0.822321
	0.206186	0.823219
	0.206293	0.824797
	0.206415	0.825206
	0.206498	0.824642
	0.20658	0.823981
	0.206732	0.822983
	0.206874	0.82342
	0.207011	0.82289
	0.207168	0.822679
	0.207258	0.821078
	0.207328	0.818807
	0.207427	0.817526
	0.207495	0.816511
	0.207594	0.8161
	0.207684	0.814011
	0.207763	0.812735
	0.207874	0.812187
	0.20804	0.811893
	0.208104	0.81222
	0.208166	0.811644
	0.208263	0.813473
	0.208374	0.814881
	0.208446	0.814716
	0.208583	0.813784
	0.208717	0.810886
	0.208827	0.813073
	0.208959	0.813082
	0.209061	0.813069
	0.209138	0.812253
	0.209206	0.812341
	0.209341	0.813962
	0.209441	0.815826
	0.209537	0.815175
	0.209661	0.815535
	0.20973	0.813985
	0.209809	0.81346
	0.209926	0.813653
	0.209997	0.814786
	0.210096	0.814653
	0.21021	0.814699
	0.210337	0.8134
	0.210457	0.812484
	0.21056	0.80986
	0.210638	0.809811
	0.210735	0.810161
	0.210892	0.80962
	0.211004	0.810121
	0.211087	0.810699
	0.211177	0.812197
	0.211274	0.810936
	0.211393	0.811537
	0.211518	0.811548
	0.211595	0.81165
	0.211709	0.813148
	0.211823	0.813622
	0.211923	0.81279
	0.212041	0.812214
	0.21221	0.813435
	0.212304	0.814196
	0.212378	0.81484
	0.212462	0.815858
	0.212569	0.817106
	0.212688	0.817473
	0.212777	0.817161
	0.212829	0.817933
	0.212919	0.817956
	0.213033	0.817623
	0.213109	0.817243
	0.213177	0.817166
	0.213297	0.81673
	0.213396	0.818136
	0.213466	0.817604
	0.213584	0.818916
	0.213685	0.818874
	0.213773	0.818985
	0.213859	0.819279
	0.21395	0.81919
	0.214044	0.819655
	0.214128	0.820191
	0.214214	0.820331
	0.214311	0.821867
	0.214384	0.823548
	0.21446	0.824047
	0.214608	0.825741
	0.21472	0.826383
	0.214816	0.827846
	0.214923	0.828902
	0.21501	0.829054
	0.215152	0.82861
	0.215266	0.828094
	0.215361	0.828987
	0.215475	0.831197
	0.21557	0.832518
	0.215655	0.833969
	0.215733	0.83599
	0.215837	0.835736
	0.215915	0.834869
	0.216016	0.836015
	0.216119	0.836058
	0.216197	0.835985
	0.216296	0.835986
	0.216409	0.836295
	0.216496	0.835633
	0.216558	0.835955
	0.216655	0.836592
	0.216786	0.836228
	0.216868	0.835104
	0.216971	0.833727
	0.217105	0.833942
	0.217204	0.833917
	0.217301	0.834857
	0.217376	0.836134
	0.217464	0.836798
	0.217552	0.837249
	0.217661	0.837192
	0.217767	0.838835
	0.217868	0.839092
	0.217994	0.839149
	0.218093	0.840346
	0.218186	0.840647
	0.21828	0.841702
	0.218334	0.841726
	0.218408	0.841558
	0.218488	0.841565
	0.218587	0.842012
	0.218721	0.844404
	0.218828	0.842485
	0.218896	0.843765
	0.218982	0.843213
	0.219072	0.843665
	0.219205	0.843944
	0.219266	0.842497
	0.219339	0.839831
	0.219453	0.840371
	0.219545	0.842997
	0.219647	0.843549
	0.219745	0.843442
	0.219834	0.84477
	0.219923	0.842854
	0.220017	0.842712
	0.220114	0.842909
	0.220219	0.844568
	0.220336	0.845537
	0.22043	0.844831
	0.220494	0.846335
	0.220577	0.84656
	0.220684	0.847304
	0.220775	0.847789
	0.220892	0.846903
	0.220981	0.846192
	0.221066	0.846719
	0.221154	0.847109
	0.221208	0.846546
	0.22126	0.847056
	0.221321	0.846242
	0.221424	0.84746
	0.221531	0.846318
	0.221644	0.847029
	0.221742	0.846052
	0.22184	0.844083
	0.221918	0.843791
	0.222	0.842773
	0.222095	0.84236
	0.22219	0.840733
	0.222273	0.842717
	0.222366	0.841534
	0.222459	0.840099
	0.222556	0.840737
	0.22268	0.84114
	0.222762	0.840188
	0.222836	0.83985
	0.222937	0.838675
	0.223039	0.838909
	0.223125	0.840572
	0.223233	0.839472
	0.223306	0.839606
	0.223408	0.838229
	0.223508	0.837352
	0.223619	0.837851
	0.223684	0.837956
	0.223738	0.837226
	0.223804	0.837933
	0.223931	0.837526
	0.224011	0.836939
	0.224085	0.835911
	0.224181	0.834531
	0.224304	0.833855
	0.224404	0.832746
	0.224495	0.8323
	0.224567	0.831673
	0.224678	0.832817
	0.22479	0.832712
	0.224862	0.83235
	0.224935	0.831138
	0.225057	0.831116
	0.225154	0.83038
	0.225234	0.829678
	0.225315	0.829537
	0.225411	0.827628
	0.225474	0.827739
	0.225551	0.828594
	0.225665	0.827997
	0.225763	0.82588
	0.225838	0.824061
	0.225919	0.822399
	0.226026	0.822042
	0.226122	0.822303
	0.226237	0.823111
	0.226323	0.822959
	0.226411	0.821999
	0.226489	0.821222
	0.226601	0.820984
	0.226672	0.820965
	0.226751	0.821629
	0.226834	0.821061
	0.22688	0.820315
	0.226969	0.820286
	0.227059	0.821542
	0.227133	0.822049
	0.227186	0.822185
	0.22727	0.822465
	0.227357	0.822651
	0.227438	0.822671
	0.227525	0.822456
	0.227599	0.822245
	0.227707	0.8223
	0.227801	0.821613
	0.227925	0.822395
	0.228	0.821812
	0.228066	0.82268
	0.228147	0.822207
	0.228205	0.823324
	0.228315	0.822723
	0.228409	0.824639
	0.228496	0.824479
	0.228609	0.82288
	0.228666	0.823998
	0.228735	0.825201
	0.228811	0.823733
	0.228921	0.824529
	0.229022	0.825689
	0.229113	0.826949
	0.229205	0.825631
	0.229291	0.826037
	0.2294	0.827978
	0.229471	0.828004
	0.229539	0.828982
	0.229608	0.830411
	0.229713	0.830475
	0.229793	0.832158
	0.229859	0.833203
	0.229946	0.833996
	0.230028	0.833195
	0.230107	0.834458
	0.230195	0.834433
	0.230278	0.836201
	0.230382	0.835301
	0.230508	0.835992
	0.230593	0.834814
	0.230661	0.834253
	0.23074	0.835916
	0.230828	0.834577
	0.230943	0.835416
	0.231062	0.836249
	0.23119	0.837368
	0.231285	0.835609
	0.231387	0.835468
	0.231459	0.836398
	0.231511	0.837274
	0.231579	0.837174
	0.231658	0.836236
	0.231766	0.837027
	0.231823	0.836622
	0.231887	0.836623
	0.231972	0.834307
	0.232041	0.835075
	0.232083	0.833666
	0.232168	0.834206
	0.232262	0.834752
	0.232335	0.833813
	0.2324	0.833245
	0.232491	0.833258
	0.232577	0.832727
	0.232659	0.832573
	0.232744	0.83406
	0.232833	0.833864
	0.232901	0.833516
	0.232972	0.83474
	0.233074	0.835365
	0.233193	0.83613
	0.23326	0.836266
	0.23334	0.835345
	0.233436	0.835091
	0.23352	0.834215
	0.233573	0.834116
	0.233635	0.832427
	0.233726	0.83093
	0.233806	0.830999
	0.233895	0.830719
	0.23399	0.82832
	0.234062	0.829029
	0.234171	0.82668
	0.234275	0.825552
	0.234339	0.825039
	0.234423	0.825577
	0.234484	0.825246
	0.234549	0.824751
	0.234632	0.823656
	0.234742	0.822231
	0.23484	0.822026
	0.234922	0.822252
	0.235022	0.822761
	0.23511	0.822849
	0.235173	0.823161
	0.235234	0.823142
	0.235305	0.824108
	0.235409	0.825818
	0.235482	0.827309
	0.235556	0.825796
	0.235669	0.826453
	0.235737	0.824757
	0.23579	0.826044
	0.235863	0.825802
	0.235932	0.823993
	0.235986	0.823932
	0.236067	0.824336
	0.236163	0.825288
	0.236257	0.824654
	0.23635	0.824712
	0.236441	0.823855
	0.236546	0.826002
	0.236608	0.826015
	0.236676	0.827185
	0.236738	0.827558
	0.236821	0.826968
	0.2369	0.827765
	0.237009	0.828478
	0.237082	0.828615
	0.237167	0.828253
	0.237254	0.828638
	0.237349	0.82848
	0.237415	0.8289
	0.23748	0.827288
	0.237552	0.828881
	0.237641	0.828611
	0.237714	0.828476
	0.23779	0.828904
	0.237898	0.828087
	0.237991	0.826286
	0.238061	0.82671
	0.238115	0.826159
	0.238188	0.825085
	0.238296	0.82558
	0.238403	0.826676
	0.238482	0.8268
	0.238566	0.828269
	0.238641	0.82793
	0.238724	0.826549
	0.238833	0.825352
	0.23893	0.825555
	0.239016	0.825745
	0.239068	0.825264
	0.239134	0.825688
	0.239202	0.82611
	0.239286	0.825089
	0.239333	0.824629
	0.239412	0.823253
	0.239515	0.823773
	0.239578	0.823272
	0.239645	0.821203
	0.239724	0.821004
	0.239788	0.820587
	0.239873	0.818823
	0.239954	0.818303
	0.240032	0.816715
	0.240144	0.815869
	0.24025	0.81589
	0.240335	0.816543
	0.24039	0.819873
	0.24043	0.819751
	0.240496	0.822649
	0.240568	0.822401
	0.240637	0.822421
	0.240703	0.81993
	0.240774	0.819803
	0.240828	0.817093
	0.240896	0.81584
	0.240973	0.814448
	0.241053	0.810987
	0.241136	0.809563
	0.241233	0.807242
	0.241318	0.808611
	0.241402	0.807771
	0.241477	0.805768
	0.241556	0.80397
	0.241617	0.802605
	0.241679	0.801859
	0.241753	0.802034
	0.241847	0.801499
	0.241914	0.800289
	0.242015	0.799834
	0.242096	0.797881
	0.242165	0.797924
	0.242255	0.798194
	0.242348	0.796242
	0.242433	0.795852
	0.242513	0.796132
	0.242585	0.795291
	0.242648	0.794954
	0.242721	0.795574
	0.242815	0.797742
	0.242874	0.797765
	0.242962	0.798355
	0.243048	0.798112
	0.243123	0.797408
	0.243167	0.797113
	0.243222	0.796843
	0.243288	0.796974
	0.24338	0.795397
	0.24344	0.795221
	0.243556	0.793445
	0.243634	0.794443
	0.243698	0.791928
	0.243798	0.793078
	0.243888	0.79376
	0.24398	0.793139
	0.244045	0.792099
	0.244102	0.792024
	0.244182	0.792696
	0.244298	0.79259
	0.244369	0.794006
	0.244447	0.791762
	0.244514	0.794687
	0.244594	0.791879
	0.244705	0.791288
	0.24477	0.790049
	0.244853	0.789382
	0.244919	0.789159
	0.244995	0.789761
	0.245044	0.789611
	0.245101	0.788798
	0.245207	0.788741
	0.245287	0.788815
	0.245339	0.789026
	0.245409	0.788121
	0.245473	0.787897
	0.245553	0.789125
	0.245615	0.78891
	0.245694	0.788736
	0.245781	0.791556
	0.245855	0.7912
	0.245946	0.792181
	0.246021	0.79415
	0.246088	0.794332
	0.246134	0.795671
	0.246195	0.796013
	0.246264	0.794404
	0.246366	0.792236
	0.24642	0.792619
	0.246495	0.793708
	0.246581	0.792369
	0.246651	0.791966
	0.246701	0.79059
	0.24676	0.79145
	0.24682	0.789832
	0.246899	0.788083
	0.246989	0.78936
	0.2471	0.78899
	0.247175	0.787341
	0.24726	0.7862
	0.247329	0.785566
	0.247399	0.784731
	0.247467	0.784254
	0.247514	0.784368
	0.247572	0.784966
	0.247632	0.787364
	0.247713	0.789568
	0.247788	0.789081
	0.247885	0.790265
	0.24795	0.787142
	0.248002	0.785797
	0.248075	0.784944
	0.248156	0.784765
	0.248209	0.782685
	0.248269	0.783865
	0.248343	0.781336
	0.248437	0.781508
	0.248526	0.780785
	0.248616	0.78035
	0.248689	0.781554
	0.248783	0.783059
	0.248853	0.784037
	0.248937	0.781985
	0.249016	0.780978
	0.249057	0.780019
	0.249151	0.779986
	0.249264	0.77961
	0.249313	0.779632
	0.249392	0.77997
	0.249476	0.778916
	0.24956	0.779648
	0.249607	0.779613
	0.249665	0.780216
	0.249718	0.779332
	0.249775	0.779852
	0.249832	0.781106
	0.249891	0.781394
	0.249974	0.780438
	0.250073	0.782395
	0.25017	0.783648
	0.25025	0.782908
	0.250334	0.781108
	0.250411	0.781967
	0.25047	0.780181
	0.250543	0.781184
	0.250627	0.779682
	0.250689	0.779938
	0.250755	0.779708
	0.250797	0.778844
	0.250876	0.778354
	0.250948	0.777175
	0.25103	0.77674
	0.251116	0.775539
	0.251183	0.776548
	0.251235	0.777748
	0.251294	0.778651
	0.251387	0.779434
	0.251458	0.779304
	0.251503	0.777864
	0.251575	0.778129
	0.251653	0.777183
	0.251719	0.777863
	0.251812	0.777051
	0.251887	0.774371
	0.25195	0.775046
	0.252035	0.777084
	0.252092	0.778155
	0.252144	0.776912
	0.252222	0.776246
	0.252292	0.775527
	0.252362	0.775135
	0.252435	0.776622
	0.252513	0.777729
	0.252578	0.776918
	0.252693	0.77556
	0.252755	0.776407
	0.252804	0.776399
	0.252864	0.776704
	0.252937	0.776527
	0.253026	0.777553
	0.253114	0.774608
	0.253192	0.774453
	0.253246	0.774732
	0.253324	0.774063
	0.253408	0.772586
	0.253474	0.769882
	0.253538	0.767839
	0.253597	0.766028
	0.253666	0.765436
	0.253731	0.765942
	0.253787	0.763807
	0.253846	0.764268
	0.253899	0.76286
	0.253986	0.766067
	0.254026	0.76491
	0.254119	0.763109
	0.254194	0.763791
	0.254261	0.76173
	0.254325	0.761532
	0.25439	0.761503
	0.254461	0.760986
	0.254523	0.761894
	0.254593	0.760185
	0.254646	0.763089
	0.254717	0.765552
	0.254805	0.764513
	0.254902	0.762884
	0.254975	0.760024
	0.255052	0.758422
	0.255104	0.756815
	0.255164	0.756475
	0.255248	0.757823
	0.2553	0.753683
	0.25535	0.751282
	0.255403	0.750345
	0.255484	0.748855
	0.255564	0.749294
	0.255632	0.747854
	0.255719	0.746943
	0.255786	0.747483
	0.255846	0.748437
	0.255917	0.746432
	0.255976	0.745773
	0.256026	0.746867
	0.256085	0.747373
	0.25615	0.748618
	0.256214	0.747594
	0.256292	0.748243
	0.256359	0.7478
	0.25642	0.746712
	0.256504	0.747076
	0.256566	0.747721
	0.256613	0.749584
	0.256667	0.74675
	0.256736	0.746946
	0.256822	0.744784
	0.256927	0.745088
	0.257022	0.743842
	0.257117	0.742449
	0.257188	0.739707
	0.257279	0.740697
	0.257343	0.73995
	0.257395	0.738404
	0.257485	0.737821
	0.257582	0.736646
	0.257628	0.7353
	0.257704	0.735695
	0.257766	0.736614
	0.257844	0.735699
	0.257903	0.733941
	0.25796	0.732668
	0.258029	0.732478
	0.258111	0.732117
	0.258155	0.732721
	0.258246	0.735002
	0.258323	0.731674
	0.258383	0.729685
	0.258462	0.72791
	0.258521	0.728169
	0.258581	0.730515
	0.258642	0.728445
	0.258714	0.728212
	0.258762	0.72478
	0.258828	0.724777
	0.258902	0.724597
	0.25894	0.724406
	0.258989	0.724965
	0.259046	0.723863
	0.259139	0.725451
	0.259214	0.727879
	0.259272	0.727276
	0.259327	0.728721
	0.259377	0.726759
	0.259419	0.728238
	0.259514	0.727612
	0.259612	0.728217
	0.259671	0.727773
	0.259742	0.729346
	0.259803	0.729853
	0.259859	0.729526
	0.259934	0.728904
	0.259986	0.730716
	0.260056	0.731138
	0.260103	0.731597
	0.260159	0.730733
	0.260192	0.728371
	0.260274	0.726402
	0.260343	0.726484
	0.260421	0.725827
	0.260498	0.72586
	0.26055	0.724625
	0.260597	0.723613
	0.260674	0.722917
	0.260736	0.724965
	0.260804	0.720934
	0.260877	0.721696
	0.260975	0.721902
	0.261056	0.721979
	0.261138	0.7192
	0.261213	0.718729
	0.261277	0.716961
	0.261325	0.716928
	0.261377	0.716004
	0.261423	0.716579
	0.261489	0.711725
	0.261569	0.708843
	0.261679	0.707164
	0.261747	0.705794
	0.261792	0.705354
	0.261852	0.707665
	0.261911	0.705314
	0.261975	0.703924
	0.26204	0.70453
	0.262094	0.704047
	0.262161	0.704761
	0.262196	0.705454
	0.262271	0.704624
	0.262353	0.70319
	0.262414	0.705012
	0.262468	0.704861
	0.262544	0.704383
	0.262613	0.703186
	0.262689	0.70274
	0.262748	0.7011
	0.262808	0.699742
	0.262904	0.699528
	0.262954	0.70094
	0.26301	0.70128
	0.263068	0.700978
	0.263143	0.698408
	0.263204	0.697315
	0.2633	0.695212
	0.263389	0.691492
	0.263454	0.687476
	0.263535	0.688523
	0.263617	0.688294
	0.263682	0.68892
	0.263745	0.687665
	0.263801	0.686112
	0.263853	0.686199
	0.263918	0.687678
	0.263978	0.683877
	0.26404	0.685153
	0.264083	0.683691
	0.264141	0.684555
	0.264199	0.68332
	0.26426	0.683601
	0.264327	0.681134
	0.264387	0.678248
	0.264439	0.677693
	0.264503	0.677359
	0.264613	0.676933
	0.264657	0.676187
	0.264713	0.677812
	0.264781	0.676521
	0.264851	0.675342
	0.264939	0.675178
	0.264995	0.676898
	0.265035	0.677033
	0.265099	0.677932
	0.265192	0.676704
	0.265255	0.677839
	0.265321	0.681161
	0.265379	0.682168
	0.265429	0.684987
	0.265483	0.688786
	0.265543	0.689824
	0.265606	0.690374
	0.26567	0.692961
	0.265728	0.694068
	0.265798	0.692391
	0.265858	0.693234
	0.26592	0.694213
	0.265964	0.693051
	0.266046	0.689621
	0.266114	0.689627
	0.266176	0.690611
	0.266286	0.690879
	0.266354	0.688992
	0.266406	0.686499
	0.266457	0.685931
	0.266505	0.685456
	0.266562	0.682888
	0.266635	0.681846
	0.266697	0.678261
	0.266746	0.676306
	0.266787	0.677134
	0.266842	0.67971
	0.266942	0.678455
	0.267023	0.680892
	0.267099	0.680883
	0.26717	0.682032
	0.267215	0.683079
	0.267264	0.685432
	0.267301	0.683839
	0.267362	0.684126
	0.267417	0.681605
	0.26748	0.681355
	0.26753	0.680571
	0.267616	0.682655
	0.267672	0.681005
	0.267731	0.680828
	0.267777	0.682699
	0.267875	0.681397
	0.26793	0.681245
	0.268018	0.683788
	0.268072	0.681982
	0.268134	0.682537
	0.268193	0.683747
	0.268301	0.685987
	0.268369	0.686393
	0.268415	0.687646
	0.268466	0.68827
	0.268521	0.684993
	0.268582	0.687383
	0.268647	0.686919
	0.268705	0.684993
	0.26876	0.685201
	0.2688	0.687555
	0.268888	0.687092
	0.268949	0.685611
	0.269006	0.685858
	0.269076	0.68648
	0.269149	0.685994
	0.269215	0.685925
	0.269265	0.690161
	0.269326	0.687557
	0.26937	0.683264
	0.269412	0.682934
	0.269473	0.678674
	0.269562	0.679235
	0.269622	0.678983
	0.269686	0.679774
	0.269766	0.682473
	0.269858	0.684917
	0.269906	0.685298
	0.269959	0.685989
	0.269998	0.682935
	0.270048	0.681545
	0.270107	0.681207
	0.270156	0.681029
	0.270244	0.680292
	0.270312	0.678937
	0.270375	0.677163
	0.27043	0.677688
	0.270487	0.674107
	0.270553	0.674735
	0.270601	0.672626
	0.270654	0.673198
	0.270704	0.671441
	0.270798	0.671314
	0.27089	0.669345
	0.270951	0.667431
	0.270994	0.669898
	0.271069	0.6674
	0.271118	0.673405
	0.271173	0.670737
	0.271234	0.673658
	0.271306	0.672171
	0.271375	0.673814
	0.271469	0.678398
	0.271545	0.675706
	0.271592	0.675269
	0.271652	0.67329
	0.271708	0.676063
	0.271756	0.675505
	0.271823	0.671896
	0.271886	0.671708
	0.27195	0.668507
	0.27201	0.666534
	0.272065	0.663925
	0.272127	0.662985
	0.272189	0.66129
	0.272261	0.658461
	0.272328	0.65914
	0.272414	0.659979
	0.272463	0.65983
	0.272512	0.657119
	0.272565	0.655519
	0.272623	0.656313
	0.272682	0.656405
	0.272738	0.654841
	0.272798	0.656929
	0.272849	0.656495
	0.272918	0.655266
	0.273	0.658715
	0.27304	0.6605
	0.273104	0.660993
	0.273191	0.659081
	0.273236	0.661774
	0.273273	0.660811
	0.273323	0.660811
	0.273365	0.658752
	0.273425	0.66159
	0.273478	0.658468
	0.273524	0.660079
	0.273585	0.658187
	0.273632	0.657253
	0.273688	0.659753
	0.27375	0.658539
	0.273803	0.6637
	0.273856	0.664195
	0.273916	0.665216
	0.273976	0.664508
	0.274036	0.663157
	0.274118	0.662014
	0.274167	0.658204
	0.274221	0.658489
	0.274287	0.660888
	0.274371	0.660266
	0.274446	0.660937
	0.274505	0.660409
	0.274549	0.660448
	0.274604	0.658261
	0.274664	0.659129
	0.274732	0.656376
	0.27479	0.655661
	0.274838	0.655988
	0.27487	0.654067
	0.274948	0.650592
	0.274991	0.650002
	0.275067	0.652371
	0.275119	0.653625
	0.27518	0.651362
	0.275223	0.65108
	0.275303	0.651422
	0.275379	0.644271
	0.275437	0.645281
	0.2755	0.643944
	0.275567	0.642408
	0.275653	0.643786
	0.275695	0.643096
	0.275747	0.64367
	0.275808	0.644134
	0.27586	0.643018
	0.275939	0.64214
	0.276011	0.641376
	0.276052	0.638617
	0.276122	0.64109
	0.276174	0.640882
	0.276224	0.642299
	0.276291	0.641652
	0.276349	0.639803
	0.276403	0.641988
	0.276462	0.641694
	0.276542	0.642356
	0.276625	0.644301
	0.276679	0.642302
	0.276732	0.64225
	0.276794	0.643077
	0.27686	0.644584
	0.276902	0.644422
	0.276959	0.646595
	0.277028	0.650572
	0.2771	0.651098
	0.277183	0.653138
	0.277268	0.65306
	0.27732	0.654654
	0.277355	0.655114
	0.277411	0.657148
	0.277475	0.655825
	0.277553	0.650283
	0.27761	0.653801
	0.277652	0.654041
	0.277701	0.653567
	0.277749	0.653393
	0.277803	0.653682
	0.277836	0.652857
	0.277921	0.652544
	0.277979	0.65267
	0.278028	0.652087
	0.278058	0.653271
	0.278115	0.652616
	0.27816	0.652388
	0.278214	0.654791
	0.278282	0.654979
	0.278338	0.655956
	0.27837	0.657043
	0.278423	0.658996
	0.278502	0.659604
	0.278565	0.658984
	0.278618	0.659053
	0.27868	0.661926
	0.278772	0.660083
	0.278815	0.660655
	0.278864	0.661031
	0.278919	0.659196
	0.278972	0.659162
	0.279026	0.660851
	0.27908	0.66413
	0.279165	0.662548
	0.279241	0.663337
	0.279308	0.664024
	0.279365	0.665671
	0.279392	0.662731
	0.279447	0.663762
	0.279493	0.66322
	0.279558	0.664128
	0.279597	0.667702
	0.279647	0.666392
	0.279701	0.667986
	0.279763	0.661734
	0.279834	0.662664
	0.279895	0.662338
	0.279945	0.660259
	0.280009	0.6609
	0.280057	0.660482
	0.280107	0.663618
	0.280159	0.665205
	0.280214	0.662793
	0.28027	0.662193
	0.280328	0.660015
	0.280412	0.657756
	0.280482	0.658521
	0.280536	0.658227
	0.280573	0.657743
	0.280654	0.653906
	0.280742	0.652594
	0.280806	0.64923
	0.280846	0.649672
	0.280877	0.649122
	0.280927	0.647501
	0.280993	0.645212
	0.281087	0.641713
	0.28115	0.641268
	0.281186	0.64181
	0.281236	0.641672
	0.28129	0.640023
	0.281349	0.640552
	0.2814	0.638965
	0.281455	0.638738
	0.281509	0.63903
	0.281566	0.64009
	0.281613	0.637982
	0.281679	0.637053
	0.281732	0.635142
	0.281797	0.631916
	0.281876	0.631007
	0.281933	0.633565
	0.281996	0.63317
	0.28204	0.63427
	0.282088	0.632761
	0.282122	0.632838
	0.282183	0.632232
	0.282269	0.628687
	0.282309	0.629435
	0.282348	0.626841
	0.282383	0.624132
	0.282426	0.625166
	0.282494	0.620684
	0.282551	0.617786
	0.282616	0.617289
	0.282673	0.617279
	0.282718	0.616067
	0.282782	0.616697
	0.28287	0.614687
	0.282933	0.613491
	0.282996	0.607338
	0.283056	0.607078
	0.283105	0.602284
	0.283174	0.60207
	0.283211	0.601458
	0.283253	0.601747
	0.283313	0.60249
	0.283371	0.602271
	0.283429	0.603739
	0.283456	0.604734
	0.28352	0.602687
	0.283602	0.603622
	0.283673	0.606602
	0.283701	0.607613
	0.283767	0.608678
	0.283825	0.608421
	0.283875	0.606986
	0.283919	0.608877
	0.283985	0.607167
	0.28404	0.605016
	0.284105	0.603684
	0.284191	0.603594
	0.28424	0.60594
	0.284282	0.605111
	0.284344	0.608633
	0.284395	0.607665
	0.284455	0.610355
	0.284498	0.611054
	0.284585	0.609404
	0.284632	0.610478
	0.28469	0.611489
	0.284741	0.612916
	0.284812	0.612116
	0.284871	0.612546
	0.284924	0.613345
	0.284986	0.612326
	0.28504	0.612437
	0.285082	0.610965
	0.285114	0.613895
	0.28516	0.614449
	0.285206	0.614378
	0.285258	0.614198
	0.285317	0.613123
	0.285388	0.612485
	0.285444	0.612997
	0.285515	0.614139
	0.285574	0.61363
	0.285631	0.611968
	0.285709	0.613673
	0.285759	0.61341
	0.285798	0.613921
	0.285835	0.611953
	0.285866	0.611434
	0.285913	0.61222
	0.285999	0.615123
	0.286048	0.614245
	0.286093	0.610955
	0.286161	0.607094
	0.286235	0.606809
	0.286299	0.604198
	0.286351	0.607441
	0.286399	0.607013
	0.286438	0.611416
	0.2865	0.614574
	0.28655	0.611689
	0.28662	0.613075
	0.286671	0.610675
	0.286729	0.607456
	0.286757	0.603928
	0.286807	0.604745
	0.286884	0.601714
	0.286925	0.602792
	0.286979	0.598792
	0.287046	0.599683
	0.287091	0.601535
	0.287143	0.599113
	0.287183	0.596489
	0.287247	0.594952
	0.2873	0.591426
	0.287337	0.589897
	0.287376	0.589903
	0.287437	0.586765
	0.287488	0.582672
	0.287547	0.580334
	0.287596	0.581916
	0.287666	0.579482
	0.287725	0.57851
	0.287793	0.574842
	0.28784	0.575028
	0.287891	0.569396
	0.287938	0.566918
	0.288003	0.56382
	0.288067	0.561909
	0.288122	0.564142
	0.28818	0.566642
	0.288245	0.565351
	0.28828	0.565242
	0.288324	0.567348
	0.288402	0.563149
	0.288464	0.563297
	0.288512	0.563217
	0.288551	0.56337
	0.288594	0.562003
	0.288647	0.563161
	0.288689	0.560684
	0.28874	0.564252
	0.288789	0.562431
	0.288848	0.560256
	0.288899	0.559293
	0.288958	0.5576
	0.289009	0.553571
	0.289081	0.555585
	0.289135	0.556535
	0.289182	0.552654
	0.289239	0.550991
	0.289285	0.54673
	0.289332	0.546672
	0.28938	0.549495
	0.289427	0.550906
	0.28948	0.549765
	0.289537	0.553678
	0.289602	0.551422
	0.289667	0.550929
	0.289727	0.550588
	0.289793	0.551775
	0.289849	0.54877
	0.289915	0.548222
	0.289963	0.543963
	0.290009	0.547378
	0.290076	0.548607
	0.290125	0.54821
	0.290177	0.544944
	0.290253	0.544625
	0.290319	0.546858
	0.290377	0.546714
	0.29043	0.548351
	0.290492	0.549709
	0.290558	0.5486
	0.29061	0.550209
	0.290662	0.551548
	0.290701	0.553827
	0.290762	0.556144
	0.290792	0.561183
	0.29083	0.559739
	0.290908	0.561328
	0.290962	0.560486
	0.291017	0.560692
	0.291072	0.557861
	0.291144	0.56224
	0.291188	0.561684
	0.291236	0.561576
	0.291278	0.561036
	0.291313	0.563355
	0.291357	0.566048
	0.291397	0.567754
	0.291482	0.568478
	0.29153	0.569204
	0.291586	0.569948
	0.291643	0.570084
	0.291709	0.571289
	0.291785	0.570804
	0.291834	0.569205
	0.291878	0.5676
	0.291906	0.565917
	0.291935	0.561994
	0.292004	0.561625
	0.292057	0.561723
	0.292119	0.562902
	0.292171	0.565026
	0.292231	0.568484
	0.292279	0.564033
	0.292315	0.567348
	0.292365	0.565916
	0.292393	0.564468
	0.292443	0.564434
	0.292492	0.562122
	0.292546	0.561271
	0.292598	0.558987
	0.292654	0.558103
	0.292715	0.557975
	0.292758	0.555575
	0.292812	0.557828
	0.292858	0.556834
	0.292912	0.55772
	0.29297	0.560474
	0.293023	0.555423
	0.293073	0.554741
	0.293124	0.550456
	0.293173	0.551407
	0.293238	0.550703
	0.293314	0.550232
	0.293356	0.549982
	0.293402	0.548379
	0.293436	0.547281
	0.293493	0.548536
	0.293535	0.544199
	0.293571	0.542945
	0.293605	0.5397
	0.293669	0.534504
	0.293731	0.53276
	0.293783	0.533047
	0.293842	0.533157
	0.293901	0.533405
	0.29394	0.531561
	0.293975	0.530125
	0.294026	0.528458
	0.294085	0.525418
	0.294142	0.528024
	0.294177	0.526439
	0.294244	0.528582
	0.294291	0.528487
	0.294348	0.529917
	0.294409	0.528554
	0.294496	0.529264
	0.294552	0.529436
	0.294599	0.52709
	0.294646	0.530124
	0.294701	0.528609
	0.294769	0.527861
	0.294827	0.524889
	0.294878	0.525372
	0.294916	0.524037
	0.29497	0.528561
	0.295015	0.529838
	0.295071	0.525309
	0.295124	0.525487
	0.295182	0.526959
	0.295241	0.528939
	0.295297	0.53009
	0.295335	0.527638
	0.295397	0.531449
	0.295463	0.532635
	0.295509	0.537481
	0.295561	0.539388
	0.295632	0.539891
	0.295694	0.537857
	0.295737	0.537538
	0.29579	0.540719
	0.295827	0.542186
	0.295885	0.542393
	0.295943	0.537711
	0.29598	0.537861
	0.296022	0.538188
	0.296064	0.537197
	0.296098	0.539279
	0.296151	0.54188
	0.296192	0.542941
	0.296257	0.542727
	0.296321	0.54494
	0.296394	0.543042
	0.296433	0.541971
	0.296479	0.545132
	0.296516	0.546359
	0.296586	0.547246
	0.296647	0.545293
	0.296696	0.543645
	0.296736	0.543155
	0.29678	0.541869
	0.296843	0.545993
	0.296895	0.546717
	0.296932	0.543251
	0.296977	0.543626
	0.297029	0.543035
	0.297077	0.543841
	0.297117	0.544954
	0.297163	0.544876
	0.297201	0.546866
	0.297266	0.542035
	0.297342	0.540256
	0.297391	0.539008
	0.297454	0.533726
	0.297504	0.535958
	0.297544	0.532026
	0.297586	0.531613
	0.297629	0.532607
	0.29767	0.532956
	0.297727	0.532591
	0.297778	0.532093
	0.297822	0.531751
	0.297862	0.533213
	0.297924	0.535325
	0.297967	0.535542
	0.298017	0.533178
	0.298059	0.538208
	0.298113	0.534832
	0.298161	0.531107
	0.298197	0.52914
	0.298258	0.527838
	0.298308	0.526223
	0.298356	0.524351
	0.298416	0.52103
	0.298477	0.519634
	0.298546	0.51786
	0.298625	0.517027
	0.298696	0.515467
	0.298742	0.512417
	0.298797	0.51748
	0.298863	0.517193
	0.298931	0.518152
	0.298971	0.522551
	0.299016	0.523959
	0.299049	0.52123
	0.299089	0.521216
	0.299146	0.517852
	0.299204	0.519243
	0.299248	0.519275
	0.299283	0.519799
	0.299341	0.519297
	0.299391	0.515586
	0.299447	0.514962
	0.299497	0.512663
	0.299529	0.511425
	0.29956	0.510783
	0.299602	0.511341
	0.299642	0.51154
	0.299688	0.509599
	0.299724	0.509589
	0.299774	0.510502
	0.29984	0.511846
	0.299875	0.511349
	0.299936	0.514838
	0.300011	0.513289
	0.300069	0.515001
	0.300112	0.513991
[truncated: 10,501 more rows]
